# Supplementary material for: 2-(4-Fluoro­phen­yl)-5-iodo-7-methyl-3-phenyl­sulfinyl-1-benzo­furan
Source: Acta Crystallogr Sect E Struct Rep Online. 2013 May 4;69(Pt 6):o820. doi: 10.1107/S1600536813011793 (PMC3684910; doi:10.1107/S1600536813011793)
Supplement: Supplementary file 1 [file e-69-0o820-sup1.cif]

##############################################################################
#                                                                            #
# This CIF contains the data in a paper accepted for publication in          #
# Acta Crystallographica Section E. It conforms to the requirements of       #
# Notes for Authors for Acta Crystallographica Section E, and has been       #
# peer reviewed under the auspices of the IUCr Commission on Journals.       #
#                                                                            #
# Full details of the Crystallographic Information File format               #
# are given in the paper "The Crystallographic Information File (CIF):       #
# a New Standard Archive File for Crystallography" by S. R. Hall, F. H.      #
# Allen and I. D. Brown [Acta Cryst. (1991), A47, 655-685].                  #
#                                                                            #
# The current version of the core CIF dictionary is obtainable from          #
# ftp://ftp.iucr.org/pub/cif_core.dic.                                       #
#                                                                            #
# Software is freely available for graphical display of the structure(s)     #
# in this CIF. For information consult the CIF software page                 #
# http://www.iucr.org/resources/cif/software.                                #
#                                                                            #
# This file may be used for bona fide research purposes within the           #
# scientific community so long as proper attribution is given to the journal # 
# article from which it was obtained.                                        #
#                                                                            #
##############################################################################
data_global
_audit_creation_method     'form.cif (version 2.0)'
_journal_data_validation_number     ?
_journal_date_recd_electronic     2013-04-17
_journal_date_accepted     2013-04-30
_journal_name_full     'Acta Crystallographica, Section E'
_journal_year     2013
_journal_volume     69
_journal_issue      6
_journal_page_first     o820
_journal_page_last     o820
_journal_paper_category     QO
_journal_paper_doi     10.1107/S1600536813011793
_journal_coeditor_code     LD2102
_publ_contact_author_name     'Prof. Uk Lee'
_publ_contact_author_address
;
 Department of Chemistry, Pukyong National University, 599-1 Daeyeon 3-dong
 Nam-gu, Busan 608-737, Republic of Korea
;
_publ_contact_author_email     'uklee@pknu.ac.kr'
_publ_contact_author_fax     '+82-51-629-5583'
_publ_contact_author_phone     '+82-51-629-5596'
_publ_section_title
;
2-(4-Fluorophenyl)-5-iodo-7-methyl-3-phenylsulfinyl-1-benzofuran
;
loop_
    _publ_author_name
    _publ_author_address
    'Choi, Hong Dae'
;
 Department of Chemistry, Dongeui University, San 24 Kaya-dong
 Busanjin-gu, Busan 614-714, Republic of Korea
;
    'Seo, Pil Ja'
;
 Department of Chemistry, Dongeui University, San 24 Kaya-dong
 Busanjin-gu, Busan 614-714, Republic of Korea
;
    'Lee, Uk'
;
 Department of Chemistry, Pukyong National University,
 599-1 Daeyeon 3-dong
 Nam-gu, Busan 608-737, Republic of Korea
;
_publ_section_synopsis     .
data_I
_chemical_name_systematic
;
2-(4-Fluorophenyl)-5-iodo-7-methyl-3-phenylsulfinyl-1-benzofuran
;
_chemical_name_common     ?
_chemical_formula_moiety     'C21 H14 F I O2 S'
_chemical_formula_sum     'C21 H14 F I O2 S'
_chemical_formula_iupac     'C21 H14 F I O2 S'
_chemical_formula_weight     476.28
_chemical_melting_point     ?
_symmetry_cell_setting     triclinic
_symmetry_space_group_name_H-M     'P -1'
_symmetry_space_group_name_Hall     '-P 1'
loop_
    _symmetry_equiv_pos_as_xyz
    'x, y, z'
    '-x, -y, -z'
_cell_length_a     8.1060(3)
_cell_length_b     10.7771(4)
_cell_length_c     11.2639(4)
_cell_angle_alpha     71.814(2)
_cell_angle_beta     74.496(2)
_cell_angle_gamma     79.038(2)
_cell_volume     894.69(6)
_cell_formula_units_Z     2
_cell_measurement_reflns_used     6652
_cell_measurement_theta_min     2.64
_cell_measurement_theta_max     28.36
_cell_measurement_temperature     173(2)
_exptl_crystal_description     'block'
_exptl_crystal_colour     'colourless'
_exptl_crystal_size_max     0.36
_exptl_crystal_size_mid     0.28
_exptl_crystal_size_min     0.19
_exptl_crystal_density_diffrn     1.768
_exptl_crystal_density_meas     ?
_exptl_crystal_density_method     'not measured'
_exptl_crystal_F_000     468
_exptl_absorpt_coefficient_mu     1.929
_exptl_absorpt_correction_type     multi-scan
_exptl_absorpt_process_details     '(<i>SADABS</i>; Bruker, 2009)'
_exptl_absorpt_correction_T_min     0.5623
_exptl_absorpt_correction_T_max     0.7457
_exptl_special_details
;
;
_diffrn_ambient_temperature     173(2)
_diffrn_radiation_type     MoK\a
_diffrn_radiation_wavelength     0.71073
_diffrn_radiation_source     'rotating anode'
_diffrn_radiation_monochromator     'graphite multilayer'
_diffrn_measurement_device_type     'Bruker SMART APEXII CCD'
_diffrn_measurement_method     '\f and \w scans'
_diffrn_detector_area_resol_mean     10.0
_diffrn_reflns_number     16292
_diffrn_reflns_av_R_equivalents     0.0355
_diffrn_reflns_av_sigmaI/netI     0.0270
_diffrn_reflns_theta_min     1.95
_diffrn_reflns_theta_max     28.28
_diffrn_reflns_theta_full     28.28
_diffrn_measured_fraction_theta_max     0.992
_diffrn_measured_fraction_theta_full     0.992
_diffrn_reflns_limit_h_min     -10
_diffrn_reflns_limit_h_max     10
_diffrn_reflns_limit_k_min     -14
_diffrn_reflns_limit_k_max     14
_diffrn_reflns_limit_l_min     -14
_diffrn_reflns_limit_l_max     14
_diffrn_standards_number     0
_diffrn_standards_interval_count     ?
_diffrn_standards_interval_time     ?
_diffrn_standards_decay_%     ?
_refine_special_details
;
Refinement of F^2^ against ALL reflections.  The weighted R-factor wR and
goodness of fit S are based on F^2^, conventional R-factors R are based
on F, with F set to zero for negative F^2^. The threshold expression of
F^2^ > 2sigma(F^2^) is used only for calculating R-factors(gt) etc. and is
not relevant to the choice of reflections for refinement.  R-factors based
on F^2^ are statistically about twice as large as those based on F, and
R-factors based on ALL data will be even larger.
;
_reflns_number_total     4404
_reflns_number_gt     4125
_reflns_threshold_expression     I>2\s(I)
_refine_ls_structure_factor_coef     Fsqd
_refine_ls_matrix_type     full
_refine_ls_R_factor_all     0.0253
_refine_ls_R_factor_gt     0.0234
_refine_ls_wR_factor_gt     0.0602
_refine_ls_wR_factor_ref     0.0615
_refine_ls_goodness_of_fit_ref     1.049
_refine_ls_restrained_S_all     1.049
_refine_ls_number_reflns     4404
_refine_ls_number_parameters     236
_refine_ls_number_restraints     0
_refine_ls_hydrogen_treatment     constr
_refine_ls_weighting_scheme     calc
_refine_ls_weighting_details
         'calc w=1/[\s^2^(Fo^2^)+(0.0291P)^2^+0.4238P] where P=(Fo^2^+2Fc^2^)/3'
_atom_sites_solution_hydrogens     difmap
_atom_sites_solution_primary     direct
_atom_sites_solution_secondary     difmap
_refine_ls_shift/su_max     0.002
_refine_ls_shift/su_mean     0.000
_refine_diff_density_max     0.372
_refine_diff_density_min     -0.628
_refine_ls_extinction_method     none
_refine_ls_extinction_coef     ?
loop_
    _atom_type_symbol
    _atom_type_description
    _atom_type_scat_dispersion_real
    _atom_type_scat_dispersion_imag
    _atom_type_scat_source
    'C' 'C' 0.0033 0.0016
                         'International Tables Vol C Tables 4.2.6.8 and 6.1.1.4'
    'H' 'H' 0.0000 0.0000
                         'International Tables Vol C Tables 4.2.6.8 and 6.1.1.4'
    'O' 'O' 0.0106 0.0060
                         'International Tables Vol C Tables 4.2.6.8 and 6.1.1.4'
    'F' 'F' 0.0171 0.0103
                         'International Tables Vol C Tables 4.2.6.8 and 6.1.1.4'
    'S' 'S' 0.1246 0.1234
                         'International Tables Vol C Tables 4.2.6.8 and 6.1.1.4'
    'I' 'I' -0.4742 1.8119
                         'International Tables Vol C Tables 4.2.6.8 and 6.1.1.4'
_computing_data_collection     '<i>APEX2</i> (Bruker, 2009)'
_computing_cell_refinement     '<i>SAINT</i> (Bruker, 2009)'
_computing_data_reduction     '<i>SAINT</i> (Bruker, 2009)'
_computing_structure_solution     '<i>SHELXS97</i> (Sheldrick, 2008)'
_computing_structure_refinement     '<i>SHELXL97</i> (Sheldrick, 2008)'
_computing_molecular_graphics
;
<i>ORTEP-3</i> for Windows (Farrugia, 2012)
and <i>DIAMOND</i> (Brandenburg, 1998)
;
_computing_publication_material     '<i>SHELXL97</i> (Sheldrick, 2008)'
loop_
    _atom_site_type_symbol
    _atom_site_label
    _atom_site_fract_x
    _atom_site_fract_y
    _atom_site_fract_z
    _atom_site_U_iso_or_equiv
    _atom_site_adp_type
    _atom_site_calc_flag
    _atom_site_refinement_flags
    _atom_site_occupancy
    _atom_site_symmetry_multiplicity
    _atom_site_disorder_assembly
    _atom_site_disorder_group
    I I1 1.038283(17) 0.207761(13) 1.022854(12) 0.03450(6) Uani d . 1 2 . .
    S S1 0.88164(6) 0.15272(4) 0.52014(4) 0.02267(9) Uani d . 1 2 . .
    F F1 0.52793(19) 0.62193(14) 0.03604(12) 0.0432(3) Uani d . 1 2 . .
    O O1 0.76006(17) 0.52135(12) 0.54415(12) 0.0240(3) Uani d . 1 2 . .
    O O2 1.03200(17) 0.08292(13) 0.57680(14) 0.0297(3) Uani d . 1 2 . .
    C C1 0.8377(2) 0.30667(17) 0.55547(17) 0.0219(3) Uani d . 1 2 . .
    C C2 0.8726(2) 0.32977(17) 0.66597(17) 0.0226(3) Uani d . 1 2 . .
    C C3 0.9380(2) 0.25313(18) 0.77187(18) 0.0256(4) Uani d . 1 2 . .
    H H3 0.9754 0.1619 0.7836 0.031 Uiso calc R 1 2 . .
    C C4 0.9455(2) 0.31737(19) 0.85932(18) 0.0263(4) Uani d . 1 2 . .
    C C5 0.8945(3) 0.45161(19) 0.84379(18) 0.0274(4) Uani d . 1 2 . .
    H H5 0.9038 0.4903 0.9065 0.033 Uiso calc R 1 2 . .
    C C6 0.8304(2) 0.52953(18) 0.73849(18) 0.0256(4) Uani d . 1 2 . .
    C C7 0.8216(2) 0.46343(17) 0.65298(17) 0.0232(3) Uani d . 1 2 . .
    C C8 0.7708(2) 0.42461(17) 0.48521(17) 0.0224(3) Uani d . 1 2 . .
    C C9 0.7725(3) 0.67397(19) 0.7182(2) 0.0336(4) Uani d . 1 2 . .
    H H9A 0.7783 0.7163 0.6267 0.050 Uiso calc R 1 2 . .
    H H9B 0.8479 0.7132 0.7480 0.050 Uiso calc R 1 2 . .
    H H9C 0.6536 0.6868 0.7665 0.050 Uiso calc R 1 2 . .
    C C10 0.7072(2) 0.47139(17) 0.36758(17) 0.0234(3) Uani d . 1 2 . .
    C C11 0.7151(3) 0.39187(19) 0.28875(19) 0.0285(4) Uani d . 1 2 . .
    H H11 0.7626 0.3024 0.3120 0.034 Uiso calc R 1 2 . .
    C C12 0.6542(3) 0.4420(2) 0.17688(19) 0.0313(4) Uani d . 1 2 . .
    H H12 0.6595 0.3880 0.1233 0.038 Uiso calc R 1 2 . .
    C C13 0.5866(3) 0.5714(2) 0.14591(18) 0.0305(4) Uani d . 1 2 . .
    C C14 0.5757(3) 0.6538(2) 0.22019(19) 0.0315(4) Uani d . 1 2 . .
    H H14 0.5279 0.7431 0.1958 0.038 Uiso calc R 1 2 . .
    C C15 0.6363(3) 0.60277(19) 0.33112(18) 0.0287(4) Uani d . 1 2 . .
    H H15 0.6298 0.6580 0.3839 0.034 Uiso calc R 1 2 . .
    C C16 0.6935(2) 0.08351(17) 0.62724(19) 0.0253(4) Uani d . 1 2 . .
    C C17 0.7012(3) 0.0107(2) 0.7511(2) 0.0351(4) Uani d . 1 2 . .
    H H17 0.8053 -0.0028 0.7794 0.042 Uiso calc R 1 2 . .
    C C18 0.5561(3) -0.0422(2) 0.8336(3) 0.0457(6) Uani d . 1 2 . .
    H H18 0.5598 -0.0921 0.9191 0.055 Uiso calc R 1 2 . .
    C C19 0.4053(3) -0.0223(2) 0.7911(3) 0.0484(6) Uani d . 1 2 . .
    H H19 0.3053 -0.0579 0.8481 0.058 Uiso calc R 1 2 . .
    C C20 0.3990(3) 0.0487(3) 0.6670(3) 0.0465(6) Uani d . 1 2 . .
    H H20 0.2952 0.0611 0.6385 0.056 Uiso calc R 1 2 . .
    C C21 0.5442(3) 0.1020(2) 0.5834(2) 0.0343(4) Uani d . 1 2 . .
    H H21 0.5411 0.1505 0.4975 0.041 Uiso calc R 1 2 . .
loop_
    _atom_site_aniso_label
    _atom_site_aniso_U_11
    _atom_site_aniso_U_22
    _atom_site_aniso_U_33
    _atom_site_aniso_U_12
    _atom_site_aniso_U_13
    _atom_site_aniso_U_23
    I1 0.03624(9) 0.04058(9) 0.02868(8) -0.00585(6) -0.01368(6) -0.00611(6)
    S1 0.0228(2) 0.01980(19) 0.0283(2) 0.00242(16) -0.00949(17) -0.01045(16)
    F1 0.0501(8) 0.0477(7) 0.0309(6) -0.0013(6) -0.0206(6) -0.0025(5)
    O1 0.0290(7) 0.0186(6) 0.0250(6) -0.0013(5) -0.0063(5) -0.0078(5)
    O2 0.0234(6) 0.0282(7) 0.0422(8) 0.0057(5) -0.0148(6) -0.0153(6)
    C1 0.0216(8) 0.0206(8) 0.0248(8) -0.0013(6) -0.0050(7) -0.0091(6)
    C2 0.0213(8) 0.0227(8) 0.0259(8) -0.0038(6) -0.0048(7) -0.0092(7)
    C3 0.0254(9) 0.0249(8) 0.0288(9) -0.0039(7) -0.0085(7) -0.0077(7)
    C4 0.0248(9) 0.0311(9) 0.0241(9) -0.0067(7) -0.0074(7) -0.0056(7)
    C5 0.0277(9) 0.0314(9) 0.0269(9) -0.0091(8) -0.0030(7) -0.0126(7)
    C6 0.0275(9) 0.0243(8) 0.0264(9) -0.0079(7) -0.0016(7) -0.0098(7)
    C7 0.0235(8) 0.0226(8) 0.0237(8) -0.0042(7) -0.0031(7) -0.0076(7)
    C8 0.0218(8) 0.0217(8) 0.0246(8) -0.0024(6) -0.0025(7) -0.0099(7)
    C9 0.0434(12) 0.0249(9) 0.0352(10) -0.0051(8) -0.0064(9) -0.0135(8)
    C10 0.0221(8) 0.0227(8) 0.0237(8) -0.0007(7) -0.0031(7) -0.0067(7)
    C11 0.0322(10) 0.0255(9) 0.0281(9) 0.0015(7) -0.0095(8) -0.0083(7)
    C12 0.0342(10) 0.0354(10) 0.0260(9) -0.0029(8) -0.0076(8) -0.0110(8)
    C13 0.0279(9) 0.0365(10) 0.0236(9) -0.0027(8) -0.0078(8) -0.0022(8)
    C14 0.0312(10) 0.0271(9) 0.0303(10) 0.0030(8) -0.0073(8) -0.0031(8)
    C15 0.0312(10) 0.0255(9) 0.0273(9) 0.0001(7) -0.0050(8) -0.0076(7)
    C16 0.0244(9) 0.0195(8) 0.0358(10) 0.0003(7) -0.0100(8) -0.0121(7)
    C17 0.0366(11) 0.0256(9) 0.0420(12) -0.0042(8) -0.0141(9) -0.0031(8)
    C18 0.0474(14) 0.0339(11) 0.0486(14) -0.0100(10) -0.0034(11) -0.0043(10)
    C19 0.0365(12) 0.0406(13) 0.0661(17) -0.0133(10) 0.0050(12) -0.0207(12)
    C20 0.0274(11) 0.0477(13) 0.0755(18) -0.0037(9) -0.0134(11) -0.0312(13)
    C21 0.0285(10) 0.0350(10) 0.0471(12) 0.0010(8) -0.0162(9) -0.0186(9)
_geom_special_details
;
 All esds (except the esd in the dihedral angle between two l.s. planes)
 are estimated using the full covariance matrix.  The cell esds are taken
 into account individually in the estimation of esds in distances, angles
 and torsion angles; correlations between esds in cell parameters are only
 used when they are defined by crystal symmetry.  An approximate (isotropic)
 treatment of cell esds is used for estimating esds involving l.s. planes.
;
loop_
    _geom_bond_atom_site_label_1
    _geom_bond_atom_site_label_2
    _geom_bond_site_symmetry_2
    _geom_bond_distance
    _geom_bond_publ_flag
    I1 C4 . 2.0974(19) ?
    S1 O2 2_756 2.9627(14) ?
    S1 O2 . 1.4920(14) ?
    S1 C1 . 1.7748(17) ?
    S1 C16 . 1.796(2) ?
    F1 C13 . 1.360(2) ?
    O1 C7 . 1.368(2) ?
    O1 C8 . 1.379(2) ?
    C1 C8 . 1.369(2) ?
    C1 C2 . 1.449(2) ?
    C2 C7 . 1.393(2) ?
    C2 C3 . 1.394(3) ?
    C3 C4 . 1.388(3) ?
    C3 H3 . 0.9500 ?
    C4 C5 . 1.396(3) ?
    C5 C6 . 1.387(3) ?
    C5 H5 . 0.9500 ?
    C6 C7 . 1.387(2) ?
    C6 C9 . 1.501(3) ?
    C8 C10 . 1.458(3) ?
    C9 H9A . 0.9800 ?
    C9 H9B . 0.9800 ?
    C9 H9C . 0.9800 ?
    C10 C11 . 1.397(3) ?
    C10 C15 . 1.399(3) ?
    C11 C12 . 1.389(3) ?
    C11 H11 . 0.9500 ?
    C12 C13 . 1.369(3) ?
    C12 H12 . 0.9500 ?
    C13 C14 . 1.375(3) ?
    C14 C15 . 1.379(3) ?
    C14 H14 . 0.9500 ?
    C15 H15 . 0.9500 ?
    C16 C17 . 1.382(3) ?
    C16 C21 . 1.383(3) ?
    C17 C18 . 1.383(3) ?
    C17 H17 . 0.9500 ?
    C18 C19 . 1.385(4) ?
    C18 H18 . 0.9500 ?
    C19 C20 . 1.378(4) ?
    C19 H19 . 0.9500 ?
    C20 C21 . 1.390(3) ?
    C20 H20 . 0.9500 ?
    C21 H21 . 0.9500 ?
loop_
    _geom_angle_atom_site_label_1
    _geom_angle_atom_site_label_2
    _geom_angle_atom_site_label_3
    _geom_angle_site_symmetry_1
    _geom_angle_site_symmetry_3
    _geom_angle
    _geom_angle_publ_flag
    O2 S1 C1 . . 105.04(8) ?
    O2 S1 C16 . . 106.95(9) ?
    C1 S1 C16 . . 97.02(8) ?
    O2 S1 O2 . 2_756 78.36(6) ?
    C1 S1 O2 . 2_756 172.01(7) ?
    C16 S1 O2 . 2_756 88.76(6) ?
    C7 O1 C8 . . 107.21(13) ?
    C8 C1 C2 . . 107.21(15) ?
    C8 C1 S1 . . 127.99(14) ?
    C2 C1 S1 . . 124.78(13) ?
    C7 C2 C3 . . 119.35(17) ?
    C7 C2 C1 . . 104.84(16) ?
    C3 C2 C1 . . 135.81(17) ?
    C4 C3 C2 . . 116.34(17) ?
    C4 C3 H3 . . 121.8 ?
    C2 C3 H3 . . 121.8 ?
    C3 C4 C5 . . 123.24(18) ?
    C3 C4 I1 . . 118.53(14) ?
    C5 C4 I1 . . 118.23(14) ?
    C6 C5 C4 . . 121.18(17) ?
    C6 C5 H5 . . 119.4 ?
    C4 C5 H5 . . 119.4 ?
    C5 C6 C7 . . 114.83(17) ?
    C5 C6 C9 . . 123.14(17) ?
    C7 C6 C9 . . 122.02(18) ?
    O1 C7 C6 . . 124.22(16) ?
    O1 C7 C2 . . 110.72(15) ?
    C6 C7 C2 . . 125.06(18) ?
    C1 C8 O1 . . 110.02(16) ?
    C1 C8 C10 . . 136.31(16) ?
    O1 C8 C10 . . 113.67(15) ?
    C6 C9 H9A . . 109.5 ?
    C6 C9 H9B . . 109.5 ?
    H9A C9 H9B . . 109.5 ?
    C6 C9 H9C . . 109.5 ?
    H9A C9 H9C . . 109.5 ?
    H9B C9 H9C . . 109.5 ?
    C11 C10 C15 . . 118.34(17) ?
    C11 C10 C8 . . 123.24(16) ?
    C15 C10 C8 . . 118.41(16) ?
    C12 C11 C10 . . 120.83(18) ?
    C12 C11 H11 . . 119.6 ?
    C10 C11 H11 . . 119.6 ?
    C13 C12 C11 . . 118.25(19) ?
    C13 C12 H12 . . 120.9 ?
    C11 C12 H12 . . 120.9 ?
    F1 C13 C12 . . 118.80(19) ?
    F1 C13 C14 . . 117.99(18) ?
    C12 C13 C14 . . 123.21(19) ?
    C13 C14 C15 . . 117.99(18) ?
    C13 C14 H14 . . 121.0 ?
    C15 C14 H14 . . 121.0 ?
    C14 C15 C10 . . 121.38(18) ?
    C14 C15 H15 . . 119.3 ?
    C10 C15 H15 . . 119.3 ?
    C17 C16 C21 . . 121.16(19) ?
    C17 C16 S1 . . 119.54(15) ?
    C21 C16 S1 . . 119.29(16) ?
    C16 C17 C18 . . 119.5(2) ?
    C16 C17 H17 . . 120.3 ?
    C18 C17 H17 . . 120.3 ?
    C17 C18 C19 . . 119.7(2) ?
    C17 C18 H18 . . 120.1 ?
    C19 C18 H18 . . 120.1 ?
    C20 C19 C18 . . 120.6(2) ?
    C20 C19 H19 . . 119.7 ?
    C18 C19 H19 . . 119.7 ?
    C19 C20 C21 . . 120.1(2) ?
    C19 C20 H20 . . 120.0 ?
    C21 C20 H20 . . 120.0 ?
    C16 C21 C20 . . 119.0(2) ?
    C16 C21 H21 . . 120.5 ?
    C20 C21 H21 . . 120.5 ?
loop_
    _geom_torsion_atom_site_label_1
    _geom_torsion_atom_site_label_2
    _geom_torsion_atom_site_label_3
    _geom_torsion_atom_site_label_4
    _geom_torsion_site_symmetry_1
    _geom_torsion_site_symmetry_2
    _geom_torsion_site_symmetry_3
    _geom_torsion_site_symmetry_4
    _geom_torsion
    _geom_torsion_publ_flag
    O2 S1 C1 C8 . . . . 149.12(17) ?
    C16 S1 C1 C8 . . . . -101.17(18) ?
    O2 S1 C1 C2 . . . . -28.97(18) ?
    C16 S1 C1 C2 . . . . 80.74(17) ?
    C8 C1 C2 C7 . . . . 0.3(2) ?
    S1 C1 C2 C7 . . . . 178.71(13) ?
    C8 C1 C2 C3 . . . . 179.5(2) ?
    S1 C1 C2 C3 . . . . -2.1(3) ?
    C7 C2 C3 C4 . . . . 0.8(3) ?
    C1 C2 C3 C4 . . . . -178.3(2) ?
    C2 C3 C4 C5 . . . . -1.2(3) ?
    C2 C3 C4 I1 . . . . 178.91(13) ?
    C3 C4 C5 C6 . . . . 0.7(3) ?
    I1 C4 C5 C6 . . . . -179.40(14) ?
    C4 C5 C6 C7 . . . . 0.2(3) ?
    C4 C5 C6 C9 . . . . 179.44(18) ?
    C8 O1 C7 C6 . . . . -179.63(17) ?
    C8 O1 C7 C2 . . . . 0.02(19) ?
    C5 C6 C7 O1 . . . . 178.99(16) ?
    C9 C6 C7 O1 . . . . -0.2(3) ?
    C5 C6 C7 C2 . . . . -0.6(3) ?
    C9 C6 C7 C2 . . . . -179.84(18) ?
    C3 C2 C7 O1 . . . . -179.54(16) ?
    C1 C2 C7 O1 . . . . -0.2(2) ?
    C3 C2 C7 C6 . . . . 0.1(3) ?
    C1 C2 C7 C6 . . . . 179.46(17) ?
    C2 C1 C8 O1 . . . . -0.3(2) ?
    S1 C1 C8 O1 . . . . -178.64(13) ?
    C2 C1 C8 C10 . . . . -179.0(2) ?
    S1 C1 C8 C10 . . . . 2.6(3) ?
    C7 O1 C8 C1 . . . . 0.17(19) ?
    C7 O1 C8 C10 . . . . 179.24(15) ?
    C1 C8 C10 C11 . . . . -5.0(3) ?
    O1 C8 C10 C11 . . . . 176.23(17) ?
    C1 C8 C10 C15 . . . . 175.6(2) ?
    O1 C8 C10 C15 . . . . -3.1(2) ?
    C15 C10 C11 C12 . . . . 0.1(3) ?
    C8 C10 C11 C12 . . . . -179.26(18) ?
    C10 C11 C12 C13 . . . . 0.1(3) ?
    C11 C12 C13 F1 . . . . 179.46(18) ?
    C11 C12 C13 C14 . . . . -0.1(3) ?
    F1 C13 C14 C15 . . . . -179.55(18) ?
    C12 C13 C14 C15 . . . . 0.0(3) ?
    C13 C14 C15 C10 . . . . 0.1(3) ?
    C11 C10 C15 C14 . . . . -0.2(3) ?
    C8 C10 C15 C14 . . . . 179.19(18) ?
    O2 S1 C16 C17 . . . . 16.79(18) ?
    C1 S1 C16 C17 . . . . -91.31(16) ?
    O2 S1 C16 C21 . . . . -162.03(15) ?
    C1 S1 C16 C21 . . . . 89.87(16) ?
    C21 C16 C17 C18 . . . . -1.4(3) ?
    S1 C16 C17 C18 . . . . 179.85(17) ?
    C16 C17 C18 C19 . . . . 0.3(3) ?
    C17 C18 C19 C20 . . . . 0.7(4) ?
    C18 C19 C20 C21 . . . . -0.6(4) ?
    C17 C16 C21 C20 . . . . 1.5(3) ?
    S1 C16 C21 C20 . . . . -179.72(16) ?
    C19 C20 C21 C16 . . . . -0.5(3) ?
loop_
    _geom_hbond_atom_site_label_D
    _geom_hbond_atom_site_label_H
    _geom_hbond_atom_site_label_A
    _geom_hbond_site_symmetry_A
    _geom_hbond_distance_DH
    _geom_hbond_distance_HA
    _geom_hbond_distance_DA
    _geom_hbond_angle_DHA
    C20 H20 O2 1_455 0.95 2.36 3.314(3) 177.0
    C17 H17 I1 2_757 0.95 2.97 3.705(2) 135.2
_iucr_refine_instructions_details
;
TITL 1176 IN P-1
CELL  0.71073  8.10600 10.77710 11.26390 71.81400 74.49600 79.03800
ZERR 2  0.00030  0.00040  0.00040  0.00200  0.00200  0.00200
LATT 1
SFAC C H O F S I
UNIT 42 28 4 2 2 2
TEMP -100
PLAN 30
FMAP 2
L.S. 15
ACTA
CONF
EQIV $1 -1+x, y, z
EQIV $2 2-x, -y, 2-z
EQIV $3 2-x, -y, 1-z
HTAB C20 O2_$1
HTAB C17 I1_$2
BIND S1 O2_$3
MPLA 6 C16 C17 C18 C19 C20 C21
MPLA 9 C1 C2 C3 C4 C5 C6 C7 O1 C8
MPLA 7 C10 C11 C12 C13 C14 C15 F1
BOND
BOND $H
WGHT    0.029100    0.423800
FVAR       0.16820
I1    6    1.038283    0.207761    1.022854    11.00000    0.03624    0.04058 =
         0.02868   -0.00611   -0.01368   -0.00585
S1    5    0.881644    0.152716    0.520135    11.00000    0.02284    0.01980 =
         0.02832   -0.01045   -0.00949    0.00242
F1    4    0.527926    0.621928    0.036036    11.00000    0.05008    0.04774 =
         0.03086   -0.00255   -0.02065   -0.00126
O1    3    0.760065    0.521346    0.544154    11.00000    0.02904    0.01858 =
         0.02503   -0.00777   -0.00632   -0.00130
O2    3    1.031999    0.082925    0.576799    11.00000    0.02337    0.02824 =
         0.04222   -0.01527   -0.01478    0.00573
C1    1    0.837659    0.306669    0.555474    11.00000    0.02163    0.02061 =
         0.02481   -0.00911   -0.00499   -0.00128
C2    1    0.872558    0.329767    0.665972    11.00000    0.02127    0.02271 =
         0.02591   -0.00923   -0.00475   -0.00382
C3    1    0.937990    0.253125    0.771870    11.00000    0.02536    0.02491 =
         0.02875   -0.00770   -0.00845   -0.00390
AFIX  43
H3    2    0.975408    0.161929    0.783553    11.00000   -1.20000
AFIX   0
C4    1    0.945479    0.317366    0.859322    11.00000    0.02476    0.03109 =
         0.02410   -0.00561   -0.00735   -0.00675
C5    1    0.894480    0.451615    0.843793    11.00000    0.02766    0.03136 =
         0.02689   -0.01258   -0.00302   -0.00911
AFIX  43
H5    2    0.903802    0.490309    0.906481    11.00000   -1.20000
AFIX   0
C6    1    0.830440    0.529533    0.738485    11.00000    0.02746    0.02425 =
         0.02640   -0.00980   -0.00159   -0.00792
C7    1    0.821572    0.463427    0.652980    11.00000    0.02348    0.02262 =
         0.02368   -0.00755   -0.00307   -0.00424
C8    1    0.770801    0.424608    0.485209    11.00000    0.02178    0.02169 =
         0.02464   -0.00990   -0.00249   -0.00241
C9    1    0.772517    0.673972    0.718172    11.00000    0.04344    0.02489 =
         0.03523   -0.01355   -0.00637   -0.00511
AFIX 137
H9A   2    0.778269    0.716297    0.626724    11.00000   -1.50000
H9B   2    0.847853    0.713154    0.747997    11.00000   -1.50000
H9C   2    0.653611    0.686767    0.766533    11.00000   -1.50000
AFIX   0
C10   1    0.707194    0.471392    0.367584    11.00000    0.02206    0.02271 =
         0.02368   -0.00675   -0.00312   -0.00072
C11   1    0.715051    0.391872    0.288753    11.00000    0.03224    0.02552 =
         0.02813   -0.00835   -0.00954    0.00154
AFIX  43
H11   2    0.762594    0.302361    0.311957    11.00000   -1.20000
AFIX   0
C12   1    0.654241    0.442010    0.176884    11.00000    0.03421    0.03542 =
         0.02600   -0.01099   -0.00761   -0.00291
AFIX  43
H12   2    0.659452    0.387960    0.123263    11.00000   -1.20000
AFIX   0
C13   1    0.586582    0.571387    0.145907    11.00000    0.02786    0.03653 =
         0.02364   -0.00221   -0.00782   -0.00273
C14   1    0.575736    0.653751    0.220189    11.00000    0.03118    0.02710 =
         0.03030   -0.00313   -0.00735    0.00296
AFIX  43
H14   2    0.527948    0.743094    0.195820    11.00000   -1.20000
AFIX   0
C15   1    0.636311    0.602766    0.331120    11.00000    0.03119    0.02555 =
         0.02727   -0.00756   -0.00503    0.00009
AFIX  43
H15   2    0.629777    0.658000    0.383890    11.00000   -1.20000
AFIX   0
C16   1    0.693519    0.083513    0.627237    11.00000    0.02440    0.01954 =
         0.03583   -0.01210   -0.01003    0.00026
C17   1    0.701151    0.010747    0.751129    11.00000    0.03663    0.02563 =
         0.04205   -0.00312   -0.01411   -0.00422
AFIX  43
H17   2    0.805250   -0.002757    0.779387    11.00000   -1.20000
AFIX   0
C18   1    0.556068   -0.042239    0.833620    11.00000    0.04742    0.03392 =
         0.04858   -0.00426   -0.00339   -0.00996
AFIX  43
H18   2    0.559827   -0.092092    0.919061    11.00000   -1.20000
AFIX   0
C19   1    0.405265   -0.022308    0.791132    11.00000    0.03652    0.04058 =
         0.06615   -0.02071    0.00499   -0.01330
AFIX  43
H19   2    0.305264   -0.057904    0.848094    11.00000   -1.20000
AFIX   0
C20   1    0.398952    0.048676    0.667000    11.00000    0.02742    0.04771 =
         0.07545   -0.03119   -0.01340   -0.00368
AFIX  43
H20   2    0.295187    0.061148    0.638545    11.00000   -1.20000
AFIX   0
C21   1    0.544245    0.102044    0.583386    11.00000    0.02850    0.03504 =
         0.04711   -0.01857   -0.01621    0.00103
AFIX  43
H21   2    0.541111    0.150489    0.497469    11.00000   -1.20000
HKLF 4
REM  1176 IN P-1
REM R1 =  0.0234 for   4125 Fo > 4sig(Fo)  and  0.0253 for all   4404 data
REM    236 parameters refined using      0 restraints
END
WGHT      0.0291      0.4238
REM Highest difference peak  0.372,  deepest hole -0.628,  1-sigma level  0.084
Q1    1   0.7371  0.7052  0.8096  11.00000  0.05    0.37
Q2    1   0.9194  0.2133  1.0452  11.00000  0.05    0.34
Q3    1   0.8563  0.3948  0.6608  11.00000  0.05    0.31
Q4    1   0.6839  0.5383  0.3389  11.00000  0.05    0.30
Q5    1   1.0740  0.1565  0.9809  11.00000  0.05    0.30
Q6    1   0.4773  0.0793  0.6315  11.00000  0.05    0.27
Q7    1   0.8558  0.3062  0.6258  11.00000  0.05    0.27
Q8    1   0.8318  0.3659  0.5043  11.00000  0.05    0.26
Q9    1   0.8285  0.4861  0.8026  11.00000  0.05    0.26
Q10   1   1.1569  0.2051  0.9950  11.00000  0.05    0.26
Q11   1   0.8207  0.5907  0.7245  11.00000  0.05    0.26
Q12   1   0.7245  0.4411  0.3234  11.00000  0.05    0.25
Q13   1   0.8151  0.5037  0.6978  11.00000  0.05    0.24
Q14   1   1.0746  0.5009  0.7318  11.00000  0.05    0.24
Q15   1   0.6252  0.0879  0.5953  11.00000  0.05    0.24
Q16   1   0.8782  0.4977  0.7811  11.00000  0.05    0.23
Q17   1   1.0923  0.0446  0.5358  11.00000  0.05    0.23
Q18   1   0.9051  0.2944  0.7147  11.00000  0.05    0.23
Q19   1   1.0266 -0.0130  0.5834  11.00000  0.05    0.22
Q20   1   0.6659 -0.0658  1.0133  11.00000  0.05    0.22
Q21   1   0.6269  0.7043  0.6916  11.00000  0.05    0.22
Q22   1   0.8385  0.6525  0.9131  11.00000  0.05    0.22
Q23   1   0.7000  0.7073  0.6674  11.00000  0.05    0.22
Q24   1   0.9706  0.2811  0.7998  11.00000  0.05    0.22
Q25   1   0.7062  0.4410  0.4380  11.00000  0.05    0.22
Q26   1   0.7247  0.6569 -0.0232  11.00000  0.05    0.22
Q27   1   0.7794  0.1163  0.5754  11.00000  0.05    0.22
Q28   1   0.4833  0.2164  0.3572  11.00000  0.05    0.21
Q29   1   0.6366  0.6372  0.2622  11.00000  0.05    0.21
Q30   1   0.6474  0.4142  0.2408  11.00000  0.05    0.21
;
