# Supplementary material for: 2-(4-Fluoro­phen­yl)-5-iodo-7-methyl-3-phenyl­sulfinyl-1-benzo­furan
Source: Acta Crystallogr Sect E Struct Rep Online. 2013 May 4;69(Pt 6):o820. doi: 10.1107/S1600536813011793 (PMC3684910; doi:10.1107/S1600536813011793)
Supplement: Supplementary file 2 [file e-69-0o820-Isup2.hkl]

# 
# h,k,l, Fc-squared, Fo-squared, sigma(Fo-squared) and status flag 
# 
data_I
_shelx_title ' 1176 IN P-1' 
_shelx_refln_list_code          4 
_shelx_F_calc_maximum      207.58 
_exptl_crystal_F_000       468.00 
_reflns_d_resolution_high  0.7500 
 
loop_ 
 _symmetry_equiv_pos_as_xyz 
 'x, y, z' 
 '-x, -y, -z' 
 
_cell_length_a     8.1060 
_cell_length_b    10.7771 
_cell_length_c    11.2639 
_cell_angle_alpha  71.814 
_cell_angle_beta   74.496 
_cell_angle_gamma  79.038 
 
_shelx_F_squared_multiplier     1.000 
 
loop_ 
 _refln_index_h 
 _refln_index_k 
 _refln_index_l 
 _refln_F_squared_calc 
 _refln_F_squared_meas 
 _refln_F_squared_sigma 
 _refln_observed_status 
   1   0   0     7452.24     6309.09    148.93 o 
   2   0   0     5006.02     5104.11    119.08 o 
   3   0   0     1732.96     1726.04     51.23 o 
   4   0   0      575.14      535.44     18.12 o 
   5   0   0      110.65      100.73      7.78 o 
   6   0   0       16.60       16.61      3.89 o 
   7   0   0       57.53       50.19      6.72 o 
   8   0   0       53.27       65.74      8.13 o 
   9   0   0       58.33       65.39      9.19 o 
  -8   1   0      424.01      453.83     25.10 o 
  -7   1   0     1868.21     1876.48     82.71 o 
  -6   1   0     2881.44     2888.06    123.35 o 
  -5   1   0     3208.47     3273.67    137.85 o 
  -4   1   0      858.70      877.27     39.23 o 
  -2   1   0     2627.62     2933.58     72.75 o 
  -1   1   0       52.31       51.11      1.56 o 
   0   1   0      567.85      584.85     10.03 o 
   1   1   0      871.84      930.91     16.20 o 
   2   1   0     7395.99     7420.49    206.68 o 
   3   1   0        4.11        8.30      2.21 o 
   4   1   0      673.57      611.77     30.93 o 
   5   1   0     3567.01     3493.04    102.96 o 
   6   1   0     3127.05     3150.97     94.09 o 
   7   1   0      736.99      792.44     38.53 o 
   8   1   0      698.59      661.66     34.64 o 
   9   1   0      193.48      212.42     16.26 o 
  10   1   0       41.60       33.58      7.78 o 
  -9   2   0      191.61      226.56      9.90 o 
  -8   2   0      519.37      534.50     22.80 o 
  -7   2   0      935.54      883.85     29.27 o 
  -6   2   0      932.18      940.78     21.91 o 
  -5   2   0      326.48      343.75      7.58 o 
  -4   2   0      457.85      522.49     12.46 o 
  -3   2   0      700.41      660.59     15.48 o 
  -2   2   0     2616.28     2602.89     47.53 o 
  -1   2   0    13738.84    12030.11    224.80 o 
   0   2   0       49.92       48.81      1.77 o 
   1   2   0    15542.59    13886.58    176.61 o 
   2   2   0    17845.08    16120.99    239.03 o 
   3   2   0     1445.49     1459.14     22.68 o 
   4   2   0     4686.54     4704.63     94.66 o 
   5   2   0     1133.06     1088.11     22.16 o 
   6   2   0     1861.79     1824.51     39.13 o 
   7   2   0      252.58      246.51      6.24 o 
   8   2   0      265.53      267.03      9.63 o 
   9   2   0        0.16       -0.80      1.34 o 
  10   2   0      169.23      174.37     10.78 o 
  -9   3   0       52.41       53.72      4.24 o 
  -8   3   0      100.49      101.79      6.01 o 
  -7   3   0      197.81      175.37     18.73 o 
  -6   3   0      156.66      172.78      6.86 o 
  -5   3   0      299.62      332.27      8.69 o 
  -4   3   0     2774.20     3017.47     68.65 o 
  -3   3   0      605.85      497.76      9.73 o 
  -2   3   0     3032.50     2881.69     57.10 o 
  -1   3   0    15282.24    13431.78    261.39 o 
   0   3   0     1964.67     1933.84     29.43 o 
   1   3   0     4436.09     4502.33     63.40 o 
   2   3   0       10.94       12.55      1.01 o 
   3   3   0      514.32      564.36     11.07 o 
   4   3   0      829.99      879.69     17.04 o 
   5   3   0      405.81      378.75      9.07 o 
   6   3   0       53.46       61.56      4.71 o 
   7   3   0      434.29      424.56     12.30 o 
   8   3   0       54.40       59.80      3.67 o 
   9   3   0       60.41       56.28      4.11 o 
  10   3   0      191.80      211.51      9.04 o 
  -9   4   0      461.96      428.03     19.09 o 
  -8   4   0     1008.07     1025.01     41.00 o 
  -7   4   0     1138.53     1156.14     45.95 o 
  -6   4   0      780.48      829.71     57.08 o 
  -5   4   0      144.53      139.47     13.78 o 
  -4   4   0      124.47      123.86      3.99 o 
  -3   4   0        0.84        1.69      0.79 o 
  -2   4   0      268.98      306.52      7.43 o 
  -1   4   0     1961.51     2032.42     32.92 o 
   0   4   0      404.51      427.14      7.49 o 
   1   4   0     2006.09     2120.61     30.28 o 
   2   4   0      784.58      801.17     12.95 o 
   3   4   0     3666.98     3713.16     57.17 o 
   4   4   0     3321.44     3185.65     57.48 o 
   5   4   0     2996.76     2965.05     57.19 o 
   6   4   0     1275.44     1336.91     28.16 o 
   7   4   0      855.80      900.54     23.50 o 
   8   4   0      170.89      173.71      8.48 o 
   9   4   0        5.52        3.30      2.21 o 
  10   4   0        4.29        6.13      2.53 o 
  -9   5   0       14.30       17.67      3.53 o 
  -8   5   0       29.33       33.93      4.24 o 
  -7   5   0       83.69       77.76      6.01 o 
  -6   5   0        2.92        4.59      2.47 o 
  -5   5   0      131.17      119.11      7.78 o 
  -4   5   0      481.12      435.07     11.75 o 
  -3   5   0     4293.68     4410.26     87.87 o 
  -2   5   0     6389.54     6616.09    124.00 o 
  -1   5   0     1117.54      971.56     18.06 o 
   0   5   0     2154.01     2076.21     30.03 o 
   1   5   0      622.64      597.28     10.22 o 
   2   5   0      818.51      811.93     17.60 o 
   3   5   0      556.76      520.71      9.86 o 
   4   5   0      297.82      309.88      6.55 o 
   5   5   0       76.39       83.06      2.93 o 
   6   5   0        0.14        1.71      1.53 o 
   7   5   0        7.05        6.63      1.76 o 
   8   5   0      151.93      137.67      7.32 o 
   9   5   0      321.21      326.68     13.27 o 
  10   5   0      162.86      177.94      9.20 o 
  -8   6   0      302.21      288.06     15.20 o 
  -7   6   0      769.74      721.75     31.10 o 
  -6   6   0      173.77      179.91     10.60 o 
  -5   6   0      292.16      308.21     15.20 o 
  -4   6   0      187.64      178.20      6.43 o 
  -3   6   0      953.74      967.79     27.65 o 
  -2   6   0      268.34      276.53      7.82 o 
  -1   6   0     1770.40     1939.71     30.22 o 
   0   6   0      173.56      186.08      5.02 o 
   1   6   0      130.54      127.56      3.30 o 
   2   6   0     1684.83     1750.35     30.76 o 
   3   6   0     6261.07     6225.74     90.28 o 
   4   6   0     2104.10     2002.64     37.55 o 
   5   6   0     1505.74     1507.97     31.84 o 
   6   6   0      712.53      730.98     18.07 o 
   7   6   0      414.11      433.23     13.52 o 
   8   6   0       66.49       61.85      5.23 o 
   9   6   0      164.81      174.61     10.96 o 
  -8   7   0      166.34      160.82     10.96 o 
  -7   7   0       41.20       43.12      5.66 o 
  -6   7   0       20.14       21.21      4.24 o 
  -5   7   0       19.17       17.32      3.89 o 
  -4   7   0     1110.49     1049.06     32.76 o 
  -3   7   0     1592.38     1414.51     56.91 o 
  -2   7   0     2165.84     2128.48     71.73 o 
  -1   7   0     1002.97      995.65     18.18 o 
   0   7   0     1341.27     1340.17     22.92 o 
   1   7   0     1038.79     1027.03     19.70 o 
   2   7   0     1537.68     1525.67     24.76 o 
   3   7   0      927.36      876.22     15.81 o 
   4   7   0     1614.97     1541.98     29.75 o 
   5   7   0     1647.22     1623.12     36.62 o 
   6   7   0      352.25      350.66     10.00 o 
   7   7   0       21.67       20.50      4.24 o 
   8   7   0       75.43       74.58      7.42 o 
   9   7   0      118.20      112.04      9.19 o 
  -7   8   0        7.06        9.90      3.89 o 
  -6   8   0      241.70      237.87     14.14 o 
  -5   8   0      942.13      867.07     27.46 o 
  -4   8   0      433.64      443.23     21.91 o 
  -3   8   0      899.79      905.90     38.88 o 
  -2   8   0     1827.71     1773.10     47.79 o 
  -1   8   0     1897.43     1839.35     33.18 o 
   0   8   0      711.27      676.27     13.90 o 
   1   8   0       85.68       91.51      3.31 o 
   2   8   0      250.35      238.93      6.37 o 
   3   8   0       32.94       28.82      2.10 o 
   4   8   0      318.65      326.37      9.17 o 
   5   8   0      151.21      142.77      5.76 o 
   6   8   0      377.30      346.93     10.24 o 
   7   8   0      112.47      111.34      9.19 o 
   8   8   0      296.05      325.88     18.03 o 
   9   8   0      215.79      241.76     15.20 o 
  -6   9   0       48.79       37.47      6.01 o 
  -5   9   0        2.37        2.47      3.18 o 
  -4   9   0      111.98      102.54      8.22 o 
  -3   9   0       69.71       58.41      6.19 o 
  -2   9   0        2.78        3.97      2.73 o 
  -1   9   0      194.26      197.75      6.61 o 
   0   9   0      466.51      454.27     10.77 o 
   1   9   0      759.20      757.77     17.43 o 
   2   9   0     1081.25     1059.10     20.41 o 
   3   9   0     1763.46     1691.62     30.54 o 
   4   9   0     1516.58     1551.45     32.34 o 
   5   9   0      541.61      546.39     19.49 o 
   6   9   0      245.43      255.90     15.20 o 
   7   9   0       24.85       31.10      5.66 o 
   8   9   0       13.07       14.84      4.95 o 
  -6  10   0       49.23       42.18      6.19 o 
  -5  10   0      147.80      148.55     11.66 o 
  -4  10   0      892.89      817.38     35.35 o 
  -3  10   0      701.70      642.15     72.46 o 
  -2  10   0      159.48      182.51      7.94 o 
  -1  10   0      182.72      176.23      6.44 o 
   0  10   0      178.73      191.46      8.05 o 
   1  10   0      221.87      239.29      8.80 o 
   2  10   0      193.86      201.31      7.35 o 
   3  10   0      393.98      402.77     10.07 o 
   4  10   0      200.25      202.50      8.02 o 
   5  10   0        9.71        8.05      2.76 o 
   6  10   0       18.53       18.03      5.30 o 
   7  10   0       95.68       99.67     10.25 o 
  -5  11   0       13.70        9.68      4.03 o 
  -4  11   0      277.83      297.52     16.02 o 
  -3  11   0      259.38      266.74     18.11 o 
  -2  11   0      314.83      289.45     10.93 o 
  -1  11   0       11.74       14.24      2.36 o 
   0  11   0       39.92       40.87      4.02 o 
   1  11   0      308.68      317.27     11.40 o 
   2  11   0      681.07      648.40     16.94 o 
   3  11   0      253.45      244.25     12.40 o 
   4  11   0      267.67      280.27     22.54 o 
   5  11   0      217.29      193.34     14.14 o 
   6  11   0       60.97       54.43      8.13 o 
   7  11   0       33.13       34.64      7.42 o 
  -3  12   0        0.48        0.29      3.30 o 
  -2  12   0        9.39        5.11      3.15 o 
  -1  12   0       53.44       60.75      4.63 o 
   0  12   0       81.51       86.60      8.98 o 
   1  12   0      111.81      123.90     10.00 o 
   2  12   0      561.49      592.92     18.07 o 
   3  12   0      212.70      222.48      9.19 o 
   4  12   0      133.89      147.94     10.75 o 
   5  12   0       29.77       19.44      6.36 o 
   6  12   0        1.23        4.59      5.30 o 
  -1  13   0       13.39       16.39      3.25 o 
   0  13   0       88.47      103.19     10.00 o 
   1  13   0       72.96       71.25      6.32 o 
   2  13   0       20.61       21.79      5.00 o 
   3  13   0       50.86       44.80      6.17 o 
   4  13   0       26.14       20.50      7.78 o 
  -3 -13   1       11.22        9.17      4.42 o 
  -2 -13   1        2.21        4.81      3.17 o 
  -1 -13   1       13.45       13.68      3.86 o 
   0 -13   1      243.95      250.80     11.98 o 
   1 -13   1      311.47      319.49     13.42 o 
  -5 -12   1       42.76       59.03      9.54 o 
  -4 -12   1       28.27       44.61      8.84 o 
  -3 -12   1       62.40       70.80      7.22 o 
  -2 -12   1       47.53       49.11      7.04 o 
  -1 -12   1      119.01      136.25     11.27 o 
   0 -12   1      635.41      617.48     22.24 o 
   1 -12   1      402.76      430.31     16.30 o 
   2 -12   1      260.63      271.93     18.48 o 
   3 -12   1       72.68       85.57      8.75 o 
  -6 -11   1      466.97      437.93     25.10 o 
  -5 -11   1      475.71      450.92     18.97 o 
  -4 -11   1      443.51      459.29     16.28 o 
  -3 -11   1      331.12      329.01     14.32 o 
  -2 -11   1       43.25       40.75      3.71 o 
  -1 -11   1       31.92       32.88      3.84 o 
   0 -11   1      103.18       96.48      5.91 o 
   1 -11   1        5.88        6.74      2.34 o 
   2 -11   1        3.00        5.21      2.65 o 
   3 -11   1       10.40        8.20      7.95 o 
   4 -11   1        8.23       15.81      4.58 o 
  -7 -10   1       15.86       15.91      5.66 o 
  -6 -10   1       94.09       68.92      8.84 o 
  -5 -10   1       11.85       11.85      3.62 o 
  -4 -10   1        9.63       13.29      3.25 o 
  -3 -10   1       47.32       46.43      3.12 o 
  -2 -10   1       87.20       97.73      4.98 o 
  -1 -10   1      529.54      548.31     14.59 o 
   0 -10   1      559.47      605.16     25.46 o 
   1 -10   1     1045.27     1036.19     23.14 o 
   2 -10   1     1084.61     1087.50     23.97 o 
   3 -10   1      167.79      188.77     13.74 o 
   4 -10   1       39.17       44.52      5.89 o 
   5 -10   1       70.23       70.48      7.48 o 
   6 -10   1       89.46       94.37      9.19 o 
  -8  -9   1      100.21      112.75     10.96 o 
  -7  -9   1      219.50      194.75     13.78 o 
  -6  -9   1      320.57      341.40     14.90 o 
  -5  -9   1      482.84      482.20     21.38 o 
  -4  -9   1      211.76      208.23      7.08 o 
  -3  -9   1      346.38      351.72      8.54 o 
  -2  -9   1      516.22      508.02     11.34 o 
  -1  -9   1     1352.60     1300.06     28.87 o 
   0  -9   1      826.60      800.68     22.74 o 
   1  -9   1       48.09       58.97      3.50 o 
   2  -9   1       19.38       30.48      2.75 o 
   3  -9   1      228.43      210.68     11.70 o 
   4  -9   1      184.27      174.96     12.02 o 
   5  -9   1      196.65      192.28     12.72 o 
   6  -9   1      188.63      200.05     13.08 o 
  -8  -8   1      242.45      245.65     15.55 o 
  -7  -8   1      790.84      756.03     34.64 o 
  -6  -8   1      501.88      488.67     18.41 o 
  -5  -8   1      184.78      172.15      7.30 o 
  -4  -8   1      174.84      153.83      5.58 o 
  -3  -8   1      113.97      124.74      4.16 o 
  -2  -8   1      433.48      439.82      9.89 o 
  -1  -8   1      917.95      926.94     16.35 o 
   0  -8   1      298.32      296.82      7.49 o 
   1  -8   1      353.16      395.15      9.48 o 
   2  -8   1        8.65       13.30      3.80 o 
   3  -8   1      887.52      800.92     34.99 o 
   4  -8   1      470.59      464.44     22.62 o 
   5  -8   1      339.21      334.01     18.03 o 
   6  -8   1      320.69      341.43     18.38 o 
   7  -8   1      205.60      217.73     13.43 o 
  -9  -7   1        6.28        2.47      3.89 o 
  -8  -7   1      117.64      107.80      9.19 o 
  -7  -7   1      128.24      128.78      7.63 o 
  -6  -7   1      157.51      144.61      5.99 o 
  -5  -7   1        4.39        8.45      1.82 o 
  -4  -7   1      234.17      222.60      6.94 o 
  -3  -7   1      480.66      454.38      9.52 o 
  -2  -7   1     2323.26     2264.73     39.52 o 
  -1  -7   1     3462.48     3581.17     57.41 o 
   0  -7   1     1567.15     1535.78     23.85 o 
   1  -7   1     2079.18     2164.83     36.90 o 
   2  -7   1      346.35      318.16     14.49 o 
   3  -7   1       52.53       56.20      5.66 o 
   4  -7   1       64.98       75.99      6.72 o 
   5  -7   1        0.60        1.59      1.50 o 
   6  -7   1       54.42       36.76      5.30 o 
   7  -7   1        3.01       -1.06      2.12 o 
   8  -7   1        9.65       12.37      3.53 o 
  -9  -6   1      168.59      187.12     12.02 o 
  -8  -6   1      528.18      565.82     20.47 o 
  -7  -6   1      837.42      860.77     23.65 o 
  -6  -6   1      971.54      945.17     25.08 o 
  -5  -6   1     1471.26     1379.56     26.85 o 
  -4  -6   1      289.61      275.81      6.97 o 
  -3  -6   1      225.05      264.24      5.13 o 
  -2  -6   1      120.96      139.09      3.32 o 
  -1  -6   1      338.07      408.24      8.29 o 
   0  -6   1        0.76        4.53      1.73 o 
   1  -6   1        3.05        4.64      0.94 o 
   2  -6   1      876.59      916.08     15.98 o 
   3  -6   1     1621.21     1628.87     47.36 o 
   4  -6   1     2240.54     2305.12     75.99 o 
   5  -6   1     2517.66     2417.26     93.66 o 
   6  -6   1      680.02      671.56     29.34 o 
   7  -6   1      385.43      409.65     19.79 o 
   8  -6   1        0.91        2.12      2.47 o 
  -9  -5   1       16.29       18.59      5.48 o 
  -8  -5   1      189.04      195.35      9.22 o 
  -7  -5   1       17.69       19.87      3.77 o 
  -6  -5   1       25.28       29.28      2.52 o 
  -5  -5   1       51.37       44.25      2.67 o 
  -4  -5   1     1221.08     1207.12     21.27 o 
  -3  -5   1     1386.73     1332.70     22.62 o 
  -2  -5   1     5324.68     5430.88     81.87 o 
  -1  -5   1     1081.89      967.63     14.77 o 
   0  -5   1     9098.09     9557.35    132.30 o 
   1  -5   1     2472.75     2574.12     41.12 o 
   2  -5   1     1356.20     1300.07     25.71 o 
   3  -5   1      266.71      272.88      7.35 o 
   4  -5   1      522.73      530.14     20.85 o 
   5  -5   1      352.91      400.81     18.38 o 
   6  -5   1      600.28      573.65     25.10 o 
   7  -5   1      300.27      297.96     14.84 o 
   8  -5   1        4.27        5.66      2.47 o 
   9  -5   1       94.09      100.03      7.07 o 
  -9  -4   1      348.59      341.53     13.53 o 
  -8  -4   1      769.75      759.99     26.98 o 
  -7  -4   1      682.94      671.49     17.42 o 
  -6  -4   1     1062.32      998.30     21.87 o 
  -5  -4   1     2514.92     2532.83     51.29 o 
  -4  -4   1     1363.75     1338.97     23.25 o 
  -3  -4   1     2603.38     2575.85     43.08 o 
  -2  -4   1     5178.52     5328.16     71.26 o 
  -1  -4   1     6158.68     6463.52     89.97 o 
   0  -4   1      490.38      469.95      7.69 o 
   1  -4   1        0.39        1.90      0.62 o 
   2  -4   1      130.81      117.59      3.48 o 
   3  -4   1     1509.26     1609.66     33.04 o 
   4  -4   1     2782.77     2780.08     74.45 o 
   5  -4   1     1629.88     1544.23     59.73 o 
   6  -4   1     1634.01     1558.37     60.44 o 
   7  -4   1      571.50      537.25     22.97 o 
   8  -4   1      254.64      246.36     12.37 o 
   9  -4   1       19.99       23.68      3.53 o 
 -10  -3   1      129.35      136.38      7.95 o 
  -9  -3   1      564.07      588.12     20.10 o 
  -8  -3   1      488.19      530.68     20.69 o 
  -7  -3   1      544.44      515.45     14.81 o 
  -6  -3   1      434.55      412.65     17.28 o 
  -5  -3   1       78.10       91.40      2.60 o 
  -4  -3   1     1282.07     1437.69     23.45 o 
  -3  -3   1     1473.57     1573.72     37.73 o 
  -2  -3   1      543.54      545.16     10.67 o 
  -1  -3   1     2802.11     2871.98     40.92 o 
   0  -3   1     1070.02     1158.31     17.57 o 
   1  -3   1     2955.24     3015.21     48.03 o 
   2  -3   1     7054.85     7417.38    145.08 o 
   3  -3   1     3975.67     3996.65     76.85 o 
   4  -3   1     4551.46     4588.15    103.79 o 
   5  -3   1     2516.60     2486.92     50.03 o 
   6  -3   1     1797.13     1790.39     51.18 o 
   7  -3   1      265.03      248.83     11.66 o 
   8  -3   1       34.97       32.87      3.53 o 
   9  -3   1        2.07        1.41      1.77 o 
 -10  -2   1        7.09        7.79      3.18 o 
  -9  -2   1        0.97        0.71      1.63 o 
  -8  -2   1        0.23       -0.68      1.33 o 
  -7  -2   1        4.71        8.58      1.86 o 
  -6  -2   1      806.97      819.64     17.44 o 
  -5  -2   1     1250.59     1319.88     26.86 o 
  -4  -2   1    13890.45    14130.04    255.48 o 
  -3  -2   1    15528.39    14938.00    311.63 o 
  -2  -2   1     1154.11     1018.52     16.41 o 
  -1  -2   1    10397.85     9586.31    141.61 o 
   0  -2   1     7198.12     7176.46    144.92 o 
   1  -2   1     2089.24     2161.37     38.81 o 
   2  -2   1       78.25       77.54      2.58 o 
   3  -2   1      175.32      213.13      5.59 o 
   4  -2   1      158.89      191.68      5.66 o 
   5  -2   1       32.84       35.35      2.14 o 
   6  -2   1      250.71      257.89      7.04 o 
   7  -2   1      116.04      125.04      5.29 o 
   8  -2   1      360.35      321.64     13.78 o 
   9  -2   1      560.07      602.64     24.03 o 
  10  -2   1      316.76      312.44     25.45 o 
 -10  -1   1      255.33      265.44     20.50 o 
  -9  -1   1      523.71      523.62     17.26 o 
  -8  -1   1      532.29      532.04     23.86 o 
  -7  -1   1      693.28      730.21     21.32 o 
  -6  -1   1      693.72      644.23     23.11 o 
  -5  -1   1       94.26      104.40      6.12 o 
  -4  -1   1      515.25      656.07     15.48 o 
  -3  -1   1     2003.08     2061.84     38.16 o 
  -2  -1   1    26043.15    24257.68    356.53 o 
  -1  -1   1      318.12      368.67      6.04 o 
   0  -1   1      518.32      581.22      8.38 o 
   1  -1   1     4011.11     4146.95     73.08 o 
   2  -1   1     2351.20     2423.42     43.80 o 
   3  -1   1     7403.53     7611.14    177.12 o 
   4  -1   1     3517.42     3431.57    103.38 o 
   5  -1   1     3184.83     3195.21    133.96 o 
   6  -1   1     1024.22     1055.76     47.36 o 
   7  -1   1      199.31      218.43     13.78 o 
   8  -1   1      357.71      370.77     21.21 o 
 -10   0   1      100.81      110.63     13.08 o 
  -9   0   1      151.70      152.69     13.78 o 
  -8   0   1      406.42      399.05     23.68 o 
  -7   0   1        0.09       -2.47      2.47 o 
  -6   0   1       17.94       20.03      3.57 o 
  -5   0   1      723.11      709.39     24.36 o 
  -4   0   1     2079.15     2126.48     63.85 o 
  -3   0   1     3728.86     3524.17    102.58 o 
  -2   0   1    43088.86    35345.20   1419.11 o 
  -1   0   1     5147.41     4782.45     81.91 o 
   0   0   1      428.31      446.06      6.33 o 
   1   0   1      479.38      519.80     11.49 o 
   2   0   1     1349.24     1351.95     56.20 o 
   3   0   1     4573.53     4849.36    199.70 o 
   4   0   1     1199.96     1241.32     53.37 o 
   5   0   1      232.27      236.46     13.08 o 
   6   0   1       56.92       45.24      5.66 o 
   7   0   1      634.87      611.47     30.75 o 
   8   0   1      312.88      305.03     18.73 o 
   9   0   1      426.78      417.78     24.74 o 
  -9   1   1       62.39       88.72     10.60 o 
  -8   1   1      139.17      151.63     12.72 o 
  -7   1   1      651.46      637.63     32.87 o 
  -6   1   1        4.25        8.48      3.53 o 
  -5   1   1     2910.38     3036.51    128.66 o 
  -4   1   1     2712.20     2801.60     83.10 o 
  -3   1   1     3091.62     3040.75    125.12 o 
  -2   1   1       28.91       57.72      1.58 o 
  -1   1   1     6825.63     6546.71    102.66 o 
   0   1   1     1148.72     1182.83     16.12 o 
   1   1   1     1584.87     1630.01     26.74 o 
   2   1   1       73.25       60.60      1.55 o 
   3   1   1     2805.85     2813.51     60.11 o 
   4   1   1     2011.83     2114.11     62.60 o 
   5   1   1     1130.87     1153.31     51.25 o 
   6   1   1      123.41      118.41      9.19 o 
   7   1   1     1499.39     1490.86     67.16 o 
   8   1   1      620.70      582.84     30.75 o 
   9   1   1      610.59      578.25     31.81 o 
  -9   2   1      264.22      244.94     10.96 o 
  -8   2   1       55.55       52.16      3.51 o 
  -7   2   1      188.54      201.59      5.74 o 
  -6   2   1       22.57       20.00      1.30 o 
  -5   2   1      636.20      668.60     17.80 o 
  -4   2   1      418.95      420.08     12.79 o 
  -3   2   1     1110.89     1172.10     28.45 o 
  -2   2   1     1642.21     1705.85     31.32 o 
  -1   2   1     3964.57     4077.08     72.82 o 
   0   2   1     9296.08     8335.14    179.37 o 
   1   2   1     7765.42     7105.49    101.83 o 
   2   2   1    16176.83    14401.18    228.95 o 
   3   2   1     4446.99     4579.35     70.52 o 
   4   2   1     3837.81     3839.04     69.79 o 
   5   2   1     1175.99     1128.72     21.47 o 
   6   2   1       69.39       63.14      2.55 o 
   7   2   1        0.17        0.20      1.13 o 
   8   2   1      203.13      216.52      8.08 o 
   9   2   1       75.51       71.68      4.11 o 
  10   2   1       59.29       59.44      4.24 o 
  -9   3   1        6.05        2.12      2.12 o 
  -8   3   1       80.38       81.02      4.67 o 
  -7   3   1      117.19      121.43     11.66 o 
  -6   3   1     2470.04     2610.29     74.08 o 
  -5   3   1     1429.01     1447.41     33.52 o 
  -4   3   1     2551.23     2439.59     55.57 o 
  -3   3   1     7524.21     7740.74    173.29 o 
  -2   3   1     2806.44     2842.75     56.51 o 
  -1   3   1     3410.15     3466.39     59.12 o 
   0   3   1        5.06        9.87      0.77 o 
   1   3   1     2946.76     3142.52     44.04 o 
   2   3   1        0.31        2.33      0.30 o 
   3   3   1       13.88       18.48      1.10 o 
   4   3   1      197.69      174.68      5.77 o 
   5   3   1       91.18       85.64      2.75 o 
   6   3   1     1591.66     1603.42     30.40 o 
   7   3   1      789.87      773.71     20.18 o 
   8   3   1     1611.89     1609.63     47.17 o 
   9   3   1      938.70      955.53     29.64 o 
  10   3   1      317.33      340.20     12.73 o 
  -9   4   1      141.19      154.11      9.19 o 
  -8   4   1      230.04      203.23     10.96 o 
  -7   4   1       12.95       16.09      2.83 o 
  -6   4   1      336.21      343.20     15.91 o 
  -5   4   1     1196.18     1179.12     46.66 o 
  -4   4   1     1126.64     1101.57     24.49 o 
  -3   4   1        8.77       20.22      1.58 o 
  -2   4   1       74.07       86.85      2.80 o 
  -1   4   1     4212.83     4472.80     73.85 o 
   0   4   1     5500.56     5874.61     86.98 o 
   1   4   1     5137.65     5100.25     71.28 o 
   2   4   1     6161.07     6198.67     87.43 o 
   3   4   1     8168.02     8304.00    148.44 o 
   4   4   1     1707.77     1685.39     29.77 o 
   5   4   1     1304.42     1357.88     25.44 o 
   6   4   1     1728.06     1741.72     35.79 o 
   7   4   1      442.55      427.82     11.36 o 
   8   4   1      276.90      289.49     10.98 o 
   9   4   1       93.62       89.69      5.46 o 
  10   4   1       68.02       70.64     15.55 o 
  -9   5   1      161.27      165.77      9.90 o 
  -8   5   1        0.02        1.06      2.12 o 
  -7   5   1      272.42      272.16     14.14 o 
  -6   5   1      559.49      516.75     22.97 o 
  -5   5   1      993.28      943.01     38.53 o 
  -4   5   1     2456.09     2311.93     88.72 o 
  -3   5   1      408.50      370.43      9.25 o 
  -2   5   1     1571.64     1562.81     32.42 o 
  -1   5   1      742.36      664.79     12.68 o 
   0   5   1     7692.33     7735.43    114.47 o 
   1   5   1     9740.24    10223.42    141.25 o 
   2   5   1     3822.90     3916.70     55.12 o 
   3   5   1     2787.26     2852.99     44.61 o 
   4   5   1      413.78      396.90      8.52 o 
   5   5   1       72.01       68.29      2.78 o 
   6   5   1      323.61      317.08      8.47 o 
   7   5   1      641.35      645.21     15.30 o 
   8   5   1      559.32      582.03     19.79 o 
   9   5   1      146.52      173.90     10.25 o 
  10   5   1       45.60       47.01      5.30 o 
  -8   6   1       24.88       35.35      4.59 o 
  -7   6   1      143.24      146.33      9.54 o 
  -6   6   1     1140.40     1148.37     47.01 o 
  -5   6   1     1848.85     1805.43     71.04 o 
  -4   6   1     2068.27     2100.73     88.26 o 
  -3   6   1     1394.69     1435.04     34.04 o 
  -2   6   1      232.18      207.12      6.23 o 
  -1   6   1        0.50        3.17      1.69 o 
   0   6   1      277.48      275.61      7.69 o 
   1   6   1     2036.90     2218.34     32.03 o 
   2   6   1     1169.20     1194.32     21.99 o 
   3   6   1       14.52        9.71      1.20 o 
   4   6   1      686.37      676.05     13.80 o 
   5   6   1     1160.99     1110.70     23.99 o 
   6   6   1     1062.66     1037.59     27.61 o 
   7   6   1     1372.40     1399.30     45.36 o 
   8   6   1      523.42      536.85     19.81 o 
   9   6   1      607.50      618.54     27.57 o 
  10   6   1      126.50      131.48      9.54 o 
  -8   7   1       44.20       39.59      5.30 o 
  -7   7   1       51.01       47.36      5.66 o 
  -6   7   1       14.37       19.44      3.89 o 
  -5   7   1       83.47       86.95      7.42 o 
  -4   7   1       18.75       19.23      2.87 o 
  -3   7   1        4.40       26.16      4.24 o 
  -2   7   1      335.13      342.58      9.09 o 
  -1   7   1     1386.48     1431.58     26.00 o 
   0   7   1     3811.17     3892.52     58.93 o 
   1   7   1     2025.69     2012.19     31.06 o 
   2   7   1     4013.73     4031.51     61.89 o 
   3   7   1      869.77      868.26     16.20 o 
   4   7   1      925.11      951.05     19.22 o 
   5   7   1       25.29       27.98      2.28 o 
   6   7   1        9.91        6.78      1.45 o 
   7   7   1        4.07        5.56      2.62 o 
   8   7   1       33.27       26.16      4.59 o 
   9   7   1        3.97        2.83      3.53 o 
  -7   8   1      491.53      460.19     22.97 o 
  -6   8   1      108.29      132.54      9.90 o 
  -5   8   1      270.60      291.95     15.91 o 
  -4   8   1      327.00      335.53     26.69 o 
  -3   8   1      460.60      462.66     22.44 o 
  -2   8   1      393.19      348.89     12.77 o 
  -1   8   1      215.60      216.40      6.36 o 
   0   8   1      254.66      283.40      7.11 o 
   1   8   1      184.33      190.96      4.67 o 
   2   8   1      337.49      341.99      8.07 o 
   3   8   1        4.28        7.53      1.42 o 
   4   8   1      343.67      335.98      8.59 o 
   5   8   1      522.44      491.31     15.11 o 
   6   8   1      897.45      848.07     24.25 o 
   7   8   1      648.44      619.66     23.20 o 
   8   8   1      537.43      497.66     24.39 o 
   9   8   1       36.12       45.60      6.72 o 
  -6   9   1      318.47      255.55     15.55 o 
  -5   9   1      175.09      172.39     23.50 o 
  -4   9   1       10.23       10.34      3.53 o 
  -3   9   1      136.07      138.90      9.17 o 
  -2   9   1      410.51      389.22     14.31 o 
  -1   9   1     1296.47     1250.26     31.58 o 
   0   9   1      771.64      758.24     16.01 o 
   1   9   1     1187.58     1196.08     20.58 o 
   2   9   1      396.21      392.25     12.31 o 
   3   9   1      594.01      596.57     13.87 o 
   4   9   1       74.90       81.85      4.03 o 
   5   9   1      395.71      377.60     11.25 o 
   6   9   1      282.34      270.51     12.87 o 
   7   9   1       45.66       51.96      7.07 o 
   8   9   1       92.15      110.28     10.25 o 
  -6  10   1       72.31       63.76      7.48 o 
  -5  10   1       51.05       54.40      6.75 o 
  -4  10   1        2.05        6.58      3.60 o 
  -3  10   1       83.99       69.50      6.99 o 
  -2  10   1      242.23      271.34     11.72 o 
  -1  10   1     1094.52     1158.34     27.79 o 
   0  10   1      627.57      597.72     14.91 o 
   1  10   1      740.49      714.55     17.73 o 
   2  10   1      261.22      260.62      9.01 o 
   3  10   1       19.35       21.22      2.25 o 
   4  10   1       22.76       17.36      2.86 o 
   5  10   1      352.62      325.85     18.74 o 
   6  10   1      235.56      235.22     28.28 o 
   7  10   1        8.47        9.54      4.59 o 
   8  10   1       59.12       85.54      9.19 o 
  -5  11   1       55.98       40.17      6.19 o 
  -4  11   1        9.40        8.13      7.07 o 
  -3  11   1       19.33       26.00      5.17 o 
  -2  11   1      124.36      134.55      8.20 o 
  -1  11   1       60.57       60.06      5.26 o 
   0  11   1      171.83      168.96     15.67 o 
   1  11   1       48.77       38.19      4.01 o 
   2  11   1      145.10      140.80      6.31 o 
   3  11   1      426.15      446.81     17.50 o 
   4  11   1      593.27      599.92     22.04 o 
   5  11   1      302.43      322.32     28.28 o 
   6  11   1      175.84      174.25     13.08 o 
   7  11   1      750.63      762.75     36.41 o 
  -4  12   1        3.93        2.91      3.66 o 
  -3  12   1      278.65      291.74     16.04 o 
  -2  12   1      744.63      803.24     26.32 o 
  -1  12   1      400.23      432.09     13.98 o 
   0  12   1      503.53      518.30     16.25 o 
   1  12   1      435.25      448.95     14.74 o 
   2  12   1      114.58      118.96      6.10 o 
   3  12   1        8.97        7.12      2.73 o 
   4  12   1       44.92       42.39      7.12 o 
   5  12   1      127.10      142.07     18.38 o 
   6  12   1       46.77       49.13      8.13 o 
  -2  13   1        5.19        6.50      5.56 o 
  -1  13   1       44.45       45.60      8.63 o 
   0  13   1      128.68      140.86      8.45 o 
   1  13   1       38.66       40.45      4.45 o 
   2  13   1       53.43       47.51      4.84 o 
   3  13   1      106.02      113.74      9.18 o 
   4  13   1      255.06      255.74     38.88 o 
   5  13   1      241.93      220.91     20.15 o 
  -4 -12   2       77.77       94.02     12.02 o 
  -3 -12   2      356.96      392.65     34.82 o 
  -2 -12   2      397.67      390.81     17.37 o 
  -1 -12   2      393.93      415.51     46.62 o 
   0 -12   2      144.32      141.55      8.63 o 
   1 -12   2       10.02        7.82      2.97 o 
   2 -12   2       52.79       65.58      9.59 o 
  -5 -11   2       85.37       88.12      7.95 o 
  -4 -11   2       59.69       58.34      6.92 o 
  -3 -11   2       98.47      113.24      8.20 o 
  -2 -11   2       25.21       24.56      3.52 o 
  -1 -11   2      407.50      374.15     12.94 o 
   0 -11   2       21.01       12.29      3.06 o 
   1 -11   2       73.63       64.56      4.78 o 
   2 -11   2      105.93      109.97      8.74 o 
   3 -11   2      114.13      110.40      9.66 o 
   4 -11   2      131.37      123.65     10.46 o 
  -6 -10   2       24.63       25.56      5.08 o 
  -5 -10   2      141.05      165.11     13.78 o 
  -4 -10   2      117.52      129.42      8.59 o 
  -3 -10   2       20.79       27.08      3.06 o 
  -2 -10   2      386.31      400.89     11.60 o 
  -1 -10   2      352.65      353.03     10.70 o 
   0 -10   2      453.72      446.17     23.35 o 
   1 -10   2       87.49      109.93      6.07 o 
   2 -10   2      450.77      443.00     11.92 o 
   3 -10   2      308.53      321.77     13.53 o 
   4 -10   2      306.57      294.06     12.86 o 
   5 -10   2       61.86       54.79      7.78 o 
  -7  -9   2       55.18       58.32      8.48 o 
  -6  -9   2       68.67       72.19      6.79 o 
  -5  -9   2      646.24      607.56     53.02 o 
  -4  -9   2      957.68      938.64     31.65 o 
  -3  -9   2      980.36      982.29     19.88 o 
  -2  -9   2     1540.50     1514.45     28.25 o 
  -1  -9   2       36.08       44.38      4.61 o 
   0  -9   2       30.13       29.20      3.09 o 
   1  -9   2       91.50       83.64      4.27 o 
   2  -9   2      127.16      130.05      5.16 o 
   3  -9   2      123.33      128.93     10.43 o 
   4  -9   2      176.72      176.74      9.74 o 
   5  -9   2        2.04        6.36      3.89 o 
   6  -9   2       56.09       55.49      7.07 o 
  -8  -8   2      221.74      213.84     15.20 o 
  -7  -8   2       27.89       30.45     11.49 o 
  -6  -8   2        1.46        2.83      2.80 o 
  -5  -8   2       22.49       19.36      3.87 o 
  -4  -8   2        2.49        4.07      2.02 o 
  -3  -8   2       56.08       61.33      2.95 o 
  -2  -8   2        2.53        1.41      1.25 o 
  -1  -8   2      231.70      242.56      6.67 o 
   0  -8   2      452.09      476.61     11.02 o 
   1  -8   2     2361.66     2331.53     42.81 o 
   2  -8   2     1649.58     1582.69     32.83 o 
   3  -8   2     1397.17     1411.23     43.43 o 
   4  -8   2     1102.18     1075.55     45.60 o 
   5  -8   2       82.36       74.93      7.42 o 
   6  -8   2      198.16      184.15     12.02 o 
   7  -8   2        5.39        3.89      3.53 o 
  -8  -7   2        0.06       -0.42      2.72 o 
  -7  -7   2        1.53        1.76      2.31 o 
  -6  -7   2      387.03      360.24     10.38 o 
  -5  -7   2      359.44      358.59     11.53 o 
  -4  -7   2     2279.96     2106.34     46.92 o 
  -3  -7   2     3465.69     3452.77     58.71 o 
  -2  -7   2      968.20      941.42     18.00 o 
  -1  -7   2      850.10      844.48     13.76 o 
   0  -7   2     1019.57     1048.67     17.01 o 
   1  -7   2      611.88      625.33     12.92 o 
   2  -7   2      794.86      770.77     17.57 o 
   3  -7   2      945.82      965.80     31.32 o 
   4  -7   2      344.91      341.08     17.32 o 
   5  -7   2        1.57       -1.41      2.12 o 
   6  -7   2      192.30      197.93     12.02 o 
   7  -7   2      236.78      235.05     13.78 o 
   8  -7   2      315.73      310.33     16.97 o 
  -9  -6   2      259.62      278.25     20.50 o 
  -8  -6   2      184.62      178.85     17.50 o 
  -7  -6   2      297.73      280.56     16.43 o 
  -6  -6   2      810.77      791.38     22.06 o 
  -5  -6   2      855.51      833.13     19.68 o 
  -4  -6   2      798.96      766.62     15.92 o 
  -3  -6   2      301.80      263.93      6.14 o 
  -2  -6   2      747.12      728.78     14.12 o 
  -1  -6   2        3.63        6.15      1.57 o 
   0  -6   2      593.65      619.73     10.46 o 
   1  -6   2     2138.93     2172.86     33.13 o 
   2  -6   2     2819.65     2820.14     46.10 o 
   3  -6   2     2154.57     2205.02     71.75 o 
   4  -6   2      236.13      246.71     13.08 o 
   5  -6   2      238.42      269.33     14.14 o 
   6  -6   2       74.83       85.54      7.07 o 
   7  -6   2      192.44      198.29     11.66 o 
   8  -6   2      430.63      426.26     20.50 o 
  -9  -5   2       45.73       51.09     10.07 o 
  -8  -5   2      132.47      123.42      6.82 o 
  -7  -5   2        1.03       -0.69      1.76 o 
  -6  -5   2      105.11      106.60      6.45 o 
  -5  -5   2      352.85      320.97      7.68 o 
  -4  -5   2      278.90      274.20      6.83 o 
  -3  -5   2      116.52      114.16      3.45 o 
  -2  -5   2     2227.18     2242.80     32.46 o 
  -1  -5   2     1672.89     1762.09     27.09 o 
   0  -5   2     2854.08     2897.29     41.42 o 
   1  -5   2     2699.77     2788.26     41.59 o 
   2  -5   2     5022.50     4994.38     79.93 o 
   3  -5   2     2360.80     2372.63     49.93 o 
   4  -5   2     1847.28     1832.67     54.43 o 
   5  -5   2      515.79      506.50     22.62 o 
   6  -5   2       42.20       39.94      4.59 o 
   7  -5   2      326.08      329.06     16.26 o 
   8  -5   2      104.93      101.44      7.42 o 
   9  -5   2       63.26       57.26      6.01 o 
  -9  -4   2       44.25       47.79      8.48 o 
  -8  -4   2      239.57      219.02     13.19 o 
  -7  -4   2     1334.66     1290.74     33.31 o 
  -6  -4   2      257.16      280.54      8.67 o 
  -5  -4   2     2785.22     2724.47     54.95 o 
  -4  -4   2     2199.53     2157.81     40.02 o 
  -3  -4   2     3307.47     3170.17     52.94 o 
  -2  -4   2       90.92       72.71      2.00 o 
  -1  -4   2      327.66      326.11      5.44 o 
   0  -4   2       97.28      114.72      3.01 o 
   1  -4   2      243.10      295.59      5.55 o 
   2  -4   2      163.84      147.05      3.60 o 
   3  -4   2      157.35      156.94      4.77 o 
   4  -4   2      189.65      191.89      6.05 o 
   5  -4   2      919.75      951.49     38.17 o 
   6  -4   2      747.68      774.77     31.81 o 
   7  -4   2      488.10      518.16     22.62 o 
   8  -4   2      410.77      414.60     18.73 o 
   9  -4   2      141.92      131.84      8.48 o 
  -9  -3   2       40.08       42.45      4.59 o 
  -8  -3   2        1.58        2.68      1.92 o 
  -7  -3   2       23.22       28.04      2.81 o 
  -6  -3   2     1870.28     1912.06     43.11 o 
  -5  -3   2      356.85      371.77     10.01 o 
  -4  -3   2       30.50       39.54      1.37 o 
  -3  -3   2        4.75       10.95      0.89 o 
  -2  -3   2      283.68      275.34      5.11 o 
  -1  -3   2     3254.60     3396.50     45.23 o 
   0  -3   2     7728.01     7900.33    100.80 o 
   1  -3   2     6682.73     6697.08     96.67 o 
   2  -3   2     2662.20     2563.71     57.20 o 
   3  -3   2     3406.79     3489.57     69.39 o 
   4  -3   2     1255.53     1219.58     21.90 o 
   5  -3   2      559.10      591.55     15.05 o 
   6  -3   2       56.86       61.50      4.59 o 
   7  -3   2      231.87      258.37     12.02 o 
   8  -3   2      110.21      113.46      6.72 o 
   9  -3   2       53.82       58.32      4.95 o 
  -9  -2   2       18.63       20.56      2.91 o 
  -8  -2   2      275.93      270.25      9.47 o 
  -7  -2   2      982.44      976.00     25.54 o 
  -6  -2   2     5716.21     5686.30    130.86 o 
  -5  -2   2     2343.52     2420.13     48.41 o 
  -4  -2   2      144.09      118.31      3.65 o 
  -3  -2   2     1308.76     1138.95     19.12 o 
  -2  -2   2      845.63      816.53     13.36 o 
  -1  -2   2     2889.41     3049.89     45.37 o 
   0  -2   2      444.20      478.21      7.22 o 
   1  -2   2     2199.95     2283.33     33.71 o 
   2  -2   2      304.12      278.62      6.53 o 
   3  -2   2      404.24      387.13      7.93 o 
   4  -2   2     1879.86     2068.10     41.62 o 
   5  -2   2      717.51      770.07     16.34 o 
   6  -2   2     1403.64     1411.21     32.42 o 
   7  -2   2     1079.17     1130.34     43.83 o 
   8  -2   2      571.21      536.89     21.91 o 
   9  -2   2      279.38      274.33      8.75 o 
  10  -2   2       84.95       90.48      5.66 o 
  -9  -1   2       77.63       74.84      4.71 o 
  -8  -1   2      252.46      290.76     14.69 o 
  -7  -1   2      522.74      519.11     18.64 o 
  -6  -1   2      123.14      132.40      4.10 o 
  -5  -1   2     1712.96     1706.79     34.48 o 
  -4  -1   2     8245.30     8567.90    165.80 o 
  -3  -1   2        5.02        5.14      0.71 o 
  -2  -1   2      323.44      313.54      6.99 o 
  -1  -1   2     6437.41     6516.08     89.72 o 
   0  -1   2     5424.20     5650.08     72.73 o 
   1  -1   2     4864.60     4991.78     69.25 o 
   2  -1   2     4290.69     4164.72     69.48 o 
   3  -1   2     2940.03     2819.05     50.93 o 
   4  -1   2     4094.26     4449.25     87.97 o 
   5  -1   2     2812.00     2923.50     58.10 o 
   6  -1   2     2430.77     2551.48     64.96 o 
   7  -1   2     1983.41     1937.36     43.94 o 
   8  -1   2      433.59      437.22     17.67 o 
   9  -1   2       94.82       98.26      5.30 o 
  10  -1   2       31.19       28.63      3.18 o 
  -9   0   2       25.10       27.89      2.92 o 
  -8   0   2      190.81      178.45      7.37 o 
  -7   0   2       14.30       14.20      1.40 o 
  -6   0   2      607.79      594.75     15.53 o 
  -5   0   2      745.95      745.91     15.88 o 
  -4   0   2     6050.81     6023.82    107.20 o 
  -3   0   2     1594.91     1527.08     25.95 o 
  -2   0   2     7974.18     8212.25    135.73 o 
  -1   0   2     8585.19     8010.75    137.15 o 
   0   0   2     4242.78     4234.68     58.41 o 
   1   0   2    16677.68    14049.24    206.26 o 
   2   0   2     6533.34     6445.04    267.30 o 
   3   0   2        4.38       10.95      1.06 o 
   4   0   2        6.15        4.62      0.57 o 
   5   0   2      436.30      480.09     19.08 o 
   6   0   2      341.70      346.82     16.85 o 
   7   0   2      214.25      205.82      5.65 o 
   8   0   2       34.12       35.22      4.77 o 
   9   0   2       24.18       22.97      2.47 o 
  10   0   2      176.29      173.90      8.13 o 
  -9   1   2      178.06      199.64      8.27 o 
  -8   1   2      516.29      504.96     23.50 o 
  -7   1   2     1520.39     1574.01     65.75 o 
  -6   1   2     2516.83     2518.98     56.71 o 
  -5   1   2     2465.60     2493.01     74.52 o 
  -4   1   2      991.92      921.88     25.89 o 
  -3   1   2     1874.57     2022.90     40.16 o 
  -2   1   2     1184.73     1280.68     25.25 o 
  -1   1   2     1159.08     1227.15     17.76 o 
   0   1   2        7.72        9.62      0.49 o 
   1   1   2      941.86      986.42     12.36 o 
   2   1   2      280.31      292.34      6.98 o 
   3   1   2     3286.19     3559.26     71.24 o 
   4   1   2     3235.05     3305.57     67.34 o 
   5   1   2     5849.90     5568.45    136.17 o 
   6   1   2     4754.83     4696.12    106.85 o 
   7   1   2     2573.45     2753.07     81.47 o 
   8   1   2     1306.42     1362.20     39.72 o 
   9   1   2      400.43      414.36     13.86 o 
  -9   2   2      107.63      106.65     14.84 o 
  -8   2   2      466.53      486.25     38.70 o 
  -7   2   2        8.59       10.83      4.42 o 
  -6   2   2      342.99      328.41      8.65 o 
  -5   2   2       36.83       32.04      2.83 o 
  -4   2   2      183.01      180.14      5.61 o 
  -3   2   2     1840.16     1870.93     42.50 o 
  -2   2   2     5952.07     5986.29     92.54 o 
  -1   2   2     3103.63     3032.85     44.63 o 
   0   2   2    26813.85    22408.09    331.44 o 
   1   2   2     3449.42     3529.91     53.46 o 
   2   2   2     8917.73     8663.74    128.98 o 
   3   2   2     2984.97     3083.51     51.50 o 
   4   2   2     1241.68     1212.99     20.71 o 
   5   2   2      653.78      672.51     14.81 o 
   6   2   2      973.56     1054.45     41.18 o 
   7   2   2      628.88      637.07     15.50 o 
   8   2   2        1.03        1.60      1.41 o 
   9   2   2      127.43      122.23      7.07 o 
  10   2   2        1.26       -1.41      1.77 o 
  -9   3   2      161.14      143.15      8.13 o 
  -8   3   2      263.57      293.67     11.44 o 
  -7   3   2      282.24      290.13     10.92 o 
  -6   3   2      224.87      217.25      8.63 o 
  -5   3   2     1082.14     1116.76     30.62 o 
  -4   3   2     1187.97     1177.17     35.95 o 
  -3   3   2     5698.72     6025.43    135.51 o 
  -2   3   2     4263.94     4387.75     86.69 o 
  -1   3   2     1984.26     1905.73     37.83 o 
   0   3   2    17172.49    15136.88    233.44 o 
   1   3   2      485.81      490.30      7.82 o 
   2   3   2      212.73      217.64      3.45 o 
   3   3   2        2.57        3.25      0.78 o 
   4   3   2     1164.55     1173.25     20.22 o 
   5   3   2     1002.47      999.91     19.32 o 
   6   3   2     1905.29     1896.20     35.59 o 
   7   3   2      507.62      534.17     17.24 o 
   8   3   2      428.54      487.45     16.19 o 
   9   3   2      101.23      106.67     16.08 o 
  10   3   2      326.43      319.17     14.49 o 
  -9   4   2      176.64      190.51     10.60 o 
  -8   4   2      312.27      307.50     14.84 o 
  -7   4   2     1157.60     1180.63     62.38 o 
  -6   4   2      936.58      915.44     37.11 o 
  -5   4   2       22.63       17.67      2.83 o 
  -4   4   2       54.77       58.70      3.78 o 
  -3   4   2     1288.64     1389.53     24.96 o 
  -2   4   2      110.83      133.04      5.16 o 
  -1   4   2     1627.75     1620.31     26.90 o 
   0   4   2      526.40      682.93     11.12 o 
   1   4   2     4631.06     4741.98     70.26 o 
   2   4   2      489.44      498.24      7.64 o 
   3   4   2     3631.16     3648.57     58.20 o 
   4   4   2     3708.46     3697.08     64.21 o 
   5   4   2     3886.75     3918.87     71.89 o 
   6   4   2     2951.36     3040.70     64.96 o 
   7   4   2      115.10      116.92      6.98 o 
   8   4   2      180.55      196.52      9.90 o 
   9   4   2        1.59       -0.71      1.77 o 
  10   4   2      211.77      218.79     11.66 o 
  -8   5   2       17.28       17.67      3.53 o 
  -7   5   2        1.66        0.13      1.82 o 
  -6   5   2        2.23        3.89      2.47 o 
  -5   5   2       42.33       34.28      4.24 o 
  -4   5   2      947.33      925.69     37.82 o 
  -3   5   2      862.27      846.77     18.18 o 
  -2   5   2     4402.05     4330.02     78.61 o 
  -1   5   2    11715.50    12018.25    189.52 o 
   0   5   2     1524.27     1458.00     22.92 o 
   1   5   2      993.34     1013.97     16.32 o 
   2   5   2      226.31      218.69      3.98 o 
   3   5   2       68.99       87.02      2.01 o 
   4   5   2       30.19       31.92      1.63 o 
   5   5   2      107.26      105.33      3.28 o 
   6   5   2       77.25       86.74      3.94 o 
   7   5   2      150.28      157.89      6.69 o 
   8   5   2       23.02       30.41      3.71 o 
   9   5   2      176.63      177.08     10.25 o 
  10   5   2      313.85      331.89     16.26 o 
  -8   6   2      339.23      328.71     16.97 o 
  -7   6   2      549.95      545.38     25.10 o 
  -6   6   2      252.89      243.88     13.43 o 
  -5   6   2       71.92       81.29      6.72 o 
  -4   6   2       69.98       73.13      3.23 o 
  -3   6   2       26.61       18.73      2.58 o 
  -2   6   2       37.75       36.69      2.25 o 
  -1   6   2      179.86      192.73      4.89 o 
   0   6   2      520.93      561.06     11.03 o 
   1   6   2      248.66      243.16      6.03 o 
   2   6   2      963.22      973.72     14.43 o 
   3   6   2     3692.40     3550.12     52.41 o 
   4   6   2     3601.50     3577.23     60.07 o 
   5   6   2     3260.84     3184.71     64.18 o 
   6   6   2      155.80      168.53     10.36 o 
   7   6   2     1356.86     1367.94     62.03 o 
   8   6   2      253.59      238.76     11.03 o 
   9   6   2       32.93       28.98      4.59 o 
  10   6   2       36.56       43.83      5.30 o 
  -8   7   2        3.05        3.53      2.83 o 
  -7   7   2        4.35        2.83      2.83 o 
  -6   7   2       49.43       65.04      6.72 o 
  -5   7   2      208.97      190.16     12.02 o 
  -4   7   2      389.66      391.11     14.11 o 
  -3   7   2     1887.03     1831.48     48.86 o 
  -2   7   2     2354.10     2289.50     62.29 o 
  -1   7   2     1377.73     1351.75     24.82 o 
   0   7   2     1590.30     1701.00     27.02 o 
   1   7   2      653.04      683.95     11.25 o 
   2   7   2     1538.83     1540.70     24.91 o 
   3   7   2      430.17      438.82      8.75 o 
   4   7   2     1125.72     1087.09     21.51 o 
   5   7   2      488.60      463.20     11.58 o 
   6   7   2      133.52      141.23      5.76 o 
   7   7   2       36.40       34.10      3.96 o 
   8   7   2      379.28      384.87     16.61 o 
   9   7   2      270.79      329.06     16.97 o 
  -7   8   2       12.04       17.32      4.59 o 
  -6   8   2       90.07       88.36      8.48 o 
  -5   8   2      509.29      507.20     24.74 o 
  -4   8   2      569.33      531.01     17.09 o 
  -3   8   2     1707.15     1563.76     42.96 o 
  -2   8   2     1216.22     1244.72     42.79 o 
  -1   8   2      705.67      688.10     15.26 o 
   0   8   2      136.48      120.57      5.03 o 
   1   8   2        1.79        2.62      1.09 o 
   2   8   2     1236.19     1228.92     20.58 o 
   3   8   2      585.63      540.11     11.16 o 
   4   8   2      984.07      925.86     18.99 o 
   5   8   2      934.72      899.31     23.57 o 
   6   8   2      863.00      870.37     24.39 o 
   7   8   2      156.08      154.15     20.50 o 
   8   8   2      165.40      175.14      9.67 o 
   9   8   2      703.25      670.85     30.75 o 
  -6   9   2       21.44       21.93      4.64 o 
  -5   9   2       30.66       39.88     12.90 o 
  -4   9   2      236.19      231.89     24.21 o 
  -3   9   2       62.05       58.51      4.80 o 
  -2   9   2      182.27      185.86      8.84 o 
  -1   9   2      223.86      248.81      8.38 o 
   0   9   2      423.71      457.06     11.79 o 
   1   9   2      935.49      960.63     18.71 o 
   2   9   2      837.08      804.49     16.15 o 
   3   9   2     3586.32     3568.03     61.08 o 
   4   9   2     1314.53     1268.06     23.28 o 
   5   9   2      139.67      136.02      5.76 o 
   6   9   2      192.39      187.45      9.87 o 
   7   9   2       70.97       64.99      5.88 o 
   8   9   2        5.29       10.96      4.59 o 
   9   9   2       17.25       10.60      4.59 o 
  -6  10   2       80.85       91.17      8.49 o 
  -5  10   2      192.15      215.04     23.15 o 
  -4  10   2      781.63      799.97     54.96 o 
  -3  10   2      913.97      915.31    110.63 o 
  -2  10   2     1017.64      969.12     32.17 o 
  -1  10   2      283.37      254.45      8.71 o 
   0  10   2      328.67      290.20      8.94 o 
   1  10   2      278.73      279.25     11.31 o 
   2  10   2      189.28      208.08      6.23 o 
   3  10   2        1.32        1.86      1.42 o 
   4  10   2        8.89        6.76      1.51 o 
   5  10   2      380.24      371.83     16.48 o 
   6  10   2      123.55      111.48      8.23 o 
   7  10   2      389.84      368.79     16.60 o 
   8  10   2      760.75      682.87     32.87 o 
  -5  11   2       27.04       18.30      5.48 o 
  -4  11   2      149.81      134.59     11.13 o 
  -3  11   2       85.83       95.44      8.54 o 
  -2  11   2       77.68       79.79      6.52 o 
  -1  11   2        4.54        2.47      1.89 o 
   0  11   2      112.56      117.94      6.35 o 
   1  11   2      638.92      645.27     19.79 o 
   2  11   2      827.79      856.19     20.76 o 
   3  11   2      162.70      167.49      6.76 o 
   4  11   2      169.06      155.80      5.79 o 
   5  11   2      652.33      632.05     24.97 o 
   6  11   2       52.17       54.85      6.27 o 
   7  11   2        8.74        8.48      4.95 o 
  -4  12   2      258.55      266.95     15.67 o 
  -3  12   2       97.07       93.73      8.91 o 
  -2  12   2        9.91       11.52      4.10 o 
  -1  12   2       82.07       88.73      5.29 o 
   0  12   2      191.25      193.29     12.84 o 
   1  12   2      133.64      131.32      7.19 o 
   2  12   2      535.29      581.32     15.75 o 
   3  12   2      506.16      503.71     15.92 o 
   4  12   2      287.98      268.37     11.85 o 
   5  12   2       81.44       76.32      6.49 o 
   6  12   2        1.66       -1.10      3.14 o 
  -2  13   2       15.12       27.92     13.78 o 
  -1  13   2        2.58        2.67      5.23 o 
   0  13   2       32.42       27.27      3.79 o 
   1  13   2       42.83       37.34      5.36 o 
   2  13   2      139.75      149.90      7.85 o 
   3  13   2       13.58       17.61      5.68 o 
   4  13   2        0.52        1.69      2.87 o 
   5  13   2        6.43        8.50      5.12 o 
   1  14   2      388.41      443.30     17.57 o 
   2  14   2      255.58      246.58     12.47 o 
  -3 -12   3       23.44       32.16      7.42 o 
  -2 -12   3      138.63      148.52      9.25 o 
  -1 -12   3      125.45      121.68      8.81 o 
   0 -12   3      121.83      117.48      8.13 o 
   1 -12   3       57.23       40.08      4.77 o 
   2 -12   3      115.94      103.76     11.90 o 
  -5 -11   3      150.23      178.85     15.20 o 
  -4 -11   3       33.05       31.46      7.78 o 
  -3 -11   3      141.81      133.04      7.10 o 
  -2 -11   3       16.55       16.45      3.31 o 
  -1 -11   3       57.92       51.78      6.38 o 
   0 -11   3       55.98       58.02      6.33 o 
   1 -11   3       33.99       36.57      4.64 o 
   2 -11   3        5.21       12.51      5.73 o 
   3 -11   3      221.33      247.38     10.96 o 
   4 -11   3      150.36      151.85      8.95 o 
  -6 -10   3        0.01       -1.06      4.24 o 
  -5 -10   3       30.56       37.04     11.84 o 
  -4 -10   3        1.56        2.48      2.58 o 
  -3 -10   3      389.45      410.00     11.94 o 
  -2 -10   3      503.04      529.85     15.31 o 
  -1 -10   3      270.49      290.89      9.55 o 
   0 -10   3     1174.89     1163.68     30.45 o 
   1 -10   3      774.71      779.91     21.97 o 
   2 -10   3      475.93      452.70     10.87 o 
   3 -10   3       61.84       54.06      7.04 o 
   4 -10   3       26.63       19.30      3.45 o 
   5 -10   3        5.90        4.24      3.89 o 
  -7  -9   3      486.86      478.22     26.16 o 
  -6  -9   3      442.35      435.66     18.66 o 
  -5  -9   3      359.32      382.88     16.51 o 
  -4  -9   3      327.24      337.19     15.09 o 
  -3  -9   3      222.72      225.22      6.97 o 
  -2  -9   3      105.10      109.30      4.96 o 
  -1  -9   3      426.60      399.87     19.43 o 
   0  -9   3      276.64      262.92      8.75 o 
   1  -9   3      267.22      259.88      7.35 o 
   2  -9   3        0.02       -0.39      1.25 o 
   3  -9   3       35.25       32.85      4.07 o 
   4  -9   3        5.31       26.16      7.78 o 
   5  -9   3      518.33      537.29     28.81 o 
   6  -9   3      478.38      452.77     24.03 o 
  -7  -8   3       27.80       58.67     23.86 o 
  -6  -8   3      361.76      335.11     15.09 o 
  -5  -8   3      210.86      225.67     11.46 o 
  -4  -8   3        0.08        0.82      2.04 o 
  -3  -8   3      118.52      138.78      4.86 o 
  -2  -8   3      359.05      374.99      9.03 o 
  -1  -8   3     1549.61     1503.38     27.80 o 
   0  -8   3      447.75      457.64     12.32 o 
   1  -8   3      239.04      256.53      6.91 o 
   2  -8   3      217.27      204.81      9.69 o 
   3  -8   3      246.90      241.81      9.82 o 
   4  -8   3      170.10      163.27      9.15 o 
   5  -8   3      491.07      476.74     18.77 o 
   6  -8   3      149.04      141.03     10.96 o 
   7  -8   3      155.82      168.95     12.37 o 
  -8  -7   3       65.38       72.45      7.25 o 
  -7  -7   3       25.02       32.57      5.76 o 
  -6  -7   3      209.95      227.47      9.46 o 
  -5  -7   3      504.12      484.91     13.29 o 
  -4  -7   3      242.81      253.47      8.26 o 
  -3  -7   3      406.45      400.95     10.09 o 
  -2  -7   3      979.64      966.56     18.41 o 
  -1  -7   3     2507.75     2480.99     44.07 o 
   0  -7   3     2696.39     2713.78     39.75 o 
   1  -7   3     1314.31     1290.46     22.41 o 
   2  -7   3      277.17      298.21      8.46 o 
   3  -7   3       22.19       19.55      2.99 o 
   4  -7   3      849.05      799.74     26.87 o 
   5  -7   3      179.20      169.30     11.31 o 
   6  -7   3       94.44       93.31      8.48 o 
   7  -7   3       82.89       78.82      7.78 o 
   8  -7   3       46.38       45.72      4.37 o 
  -8  -6   3      431.87      469.60     17.96 o 
  -7  -6   3      577.90      565.88     25.91 o 
  -6  -6   3      235.00      235.21      9.31 o 
  -5  -6   3       87.28       85.99      4.31 o 
  -4  -6   3      201.83      186.89      6.53 o 
  -3  -6   3       10.48       16.68      1.72 o 
  -2  -6   3      335.65      335.70      7.10 o 
  -1  -6   3      233.68      238.70      5.49 o 
   0  -6   3      233.01      253.13      5.08 o 
   1  -6   3      968.54     1017.59     21.55 o 
   2  -6   3      104.72      107.89      3.88 o 
   3  -6   3      127.37      125.63      6.02 o 
   4  -6   3      760.22      746.84     32.52 o 
   5  -6   3     1421.31     1442.08     58.32 o 
   6  -6   3      696.70      671.21     30.04 o 
   7  -6   3      441.20      387.38     19.44 o 
   8  -6   3       40.44       41.66      5.83 o 
  -9  -5   3       37.80       39.09      5.03 o 
  -8  -5   3       14.65        3.60      3.76 o 
  -7  -5   3       34.82       32.43      4.14 o 
  -6  -5   3        5.26        4.77      2.17 o 
  -5  -5   3       45.87       48.98      4.64 o 
  -4  -5   3     1280.12     1300.58     44.49 o 
  -3  -5   3     1661.60     1600.30     28.09 o 
  -2  -5   3     3673.91     3479.35     54.47 o 
  -1  -5   3     3533.16     3587.07     51.90 o 
   0  -5   3     3650.53     3622.42     51.71 o 
   1  -5   3     2320.53     2450.25     34.47 o 
   2  -5   3      764.21      779.01     14.68 o 
   3  -5   3      472.04      483.30     10.92 o 
   4  -5   3      426.00      451.36     20.85 o 
   5  -5   3       12.22       12.02      2.11 o 
   6  -5   3        0.19       -1.06      1.77 o 
   7  -5   3      126.47       99.67      7.42 o 
   8  -5   3       58.72       59.20      4.25 o 
   9  -5   3      177.86      167.89      7.62 o 
  -9  -4   3      448.03      432.43     17.15 o 
  -8  -4   3       36.41       48.19      4.36 o 
  -7  -4   3      432.43      457.31     14.50 o 
  -6  -4   3      696.50      681.38     19.34 o 
  -5  -4   3      608.61      611.22     17.45 o 
  -4  -4   3      236.69      224.64      6.40 o 
  -3  -4   3      985.00      953.77     17.31 o 
  -2  -4   3     1287.84     1307.17     20.42 o 
  -1  -4   3      723.88      734.02     10.89 o 
   0  -4   3      208.03      251.60      4.69 o 
   1  -4   3       13.40       19.66      1.33 o 
   2  -4   3      983.27     1071.28     17.39 o 
   3  -4   3     2559.77     2546.58     51.97 o 
   4  -4   3     3340.49     3408.65    130.78 o 
   5  -4   3     1234.02     1248.75     49.84 o 
   6  -4   3     1122.48     1113.37     44.89 o 
   7  -4   3      118.67      120.53      8.13 o 
   8  -4   3       18.46       17.81      2.36 o 
   9  -4   3      366.38      367.76     21.21 o 
  -9  -3   3      198.90      205.36     10.41 o 
  -8  -3   3     2045.10     2035.51     57.73 o 
  -7  -3   3      431.14      445.57     13.92 o 
  -6  -3   3        5.40        6.04      1.89 o 
  -5  -3   3       37.85       45.59      2.91 o 
  -4  -3   3      769.78      764.31     14.88 o 
  -3  -3   3     1600.54     1456.64     25.12 o 
  -2  -3   3     4161.01     4139.22     66.52 o 
  -1  -3   3     3454.57     3462.60     49.86 o 
   0  -3   3     4619.46     4948.24     78.44 o 
   1  -3   3     2485.60     2658.67     39.41 o 
   2  -3   3     7208.90     7467.71    100.20 o 
   3  -3   3     4527.93     4631.94     91.86 o 
   4  -3   3     3073.79     3210.85     72.33 o 
   5  -3   3     1945.81     1880.72     72.46 o 
   6  -3   3      743.73      698.77     28.98 o 
   7  -3   3      413.89      411.42     18.38 o 
   8  -3   3        8.52        9.77      1.94 o 
   9  -3   3      727.98      709.73     29.69 o 
  -9  -2   3      211.99      220.52      9.09 o 
  -8  -2   3      780.88      741.68     21.19 o 
  -7  -2   3      195.57      182.87      7.17 o 
  -6  -2   3        3.04        4.26      2.67 o 
  -5  -2   3      884.00      849.36     20.56 o 
  -4  -2   3     2338.47     2259.21     49.84 o 
  -3  -2   3     5096.22     4915.08     85.94 o 
  -2  -2   3     7286.57     7303.07    119.96 o 
  -1  -2   3     3282.62     3329.83     55.35 o 
   0  -2   3     2542.82     2671.85     36.94 o 
   1  -2   3      178.25      158.97      3.12 o 
   2  -2   3       45.38       46.66      1.48 o 
   3  -2   3      148.89      141.62      3.55 o 
   4  -2   3      202.57      178.92      5.07 o 
   5  -2   3       44.92       32.22      1.50 o 
   6  -2   3      475.81      420.96     18.03 o 
   7  -2   3      369.93      373.47     11.50 o 
   8  -2   3     1033.82     1004.16     39.94 o 
   9  -2   3       15.18       23.68      3.18 o 
  10  -2   3      511.91      520.28     22.27 o 
  -9  -1   3      366.69      411.74     19.09 o 
  -8  -1   3      325.17      356.13     14.28 o 
  -7  -1   3      762.50      741.01     20.59 o 
  -6  -1   3     1694.90     1677.30     41.30 o 
  -5  -1   3      156.06      150.86      4.93 o 
  -4  -1   3      583.09      641.73     15.51 o 
  -3  -1   3      274.43      259.24      7.37 o 
  -2  -1   3      191.42      191.58      4.74 o 
  -1  -1   3      150.68      155.94      3.87 o 
   0  -1   3       55.35       54.31      1.48 o 
   1  -1   3     6841.04     7152.68    113.94 o 
   2  -1   3     8318.59     8079.80    163.16 o 
   3  -1   3    10905.31    10905.80    220.89 o 
   4  -1   3     7216.98     7374.58    129.59 o 
   5  -1   3     4594.62     4486.10     78.65 o 
   6  -1   3      921.22      889.61     17.94 o 
   7  -1   3       83.00       91.19      5.30 o 
   8  -1   3       38.02       39.94      3.53 o 
   9  -1   3      144.97      141.03      7.78 o 
  10  -1   3        6.62        6.72      2.12 o 
  -9   0   3      130.92      144.05      7.32 o 
  -8   0   3       23.63       24.54      3.13 o 
  -7   0   3        1.47        2.22      1.46 o 
  -6   0   3      549.07      582.06     16.25 o 
  -5   0   3      720.40      670.93     14.86 o 
  -4   0   3     2288.19     2164.59     43.38 o 
  -3   0   3     5181.37     5359.43    134.20 o 
  -2   0   3     2580.01     2527.65     45.31 o 
  -1   0   3     3843.68     3929.41     57.80 o 
   0   0   3     2208.38     2380.90     31.59 o 
   1   0   3     1219.64     1276.64     17.79 o 
   2   0   3     1102.72     1155.94     17.39 o 
   3   0   3     1008.47     1024.81     22.23 o 
   4   0   3     1620.67     1665.16     48.97 o 
   5   0   3       14.58       13.62      1.73 o 
   6   0   3      270.22      291.65      7.78 o 
   7   0   3       72.90       70.52      3.59 o 
   8   0   3      552.57      537.60     21.91 o 
   9   0   3      954.61     1051.52     41.00 o 
  10   0   3      219.02      207.83     10.25 o 
  -9   1   3      276.06      280.29     20.85 o 
  -8   1   3      142.89      146.77      7.78 o 
  -7   1   3      285.26      302.69     13.61 o 
  -6   1   3      519.51      523.21     14.94 o 
  -5   1   3     1050.94     1068.70     22.60 o 
  -4   1   3     1000.38     1027.92     21.53 o 
  -3   1   3     3844.12     3850.30     76.22 o 
  -2   1   3      461.15      459.84      8.68 o 
  -1   1   3      764.40      805.90     12.92 o 
   0   1   3       81.74      103.01      2.08 o 
   1   1   3     2644.30     2606.38     32.26 o 
   2   1   3     5634.72     5751.89     82.58 o 
   3   1   3     6751.76     6769.94    142.89 o 
   4   1   3     1819.88     1747.45     32.60 o 
   5   1   3     1566.16     1626.76     37.46 o 
   6   1   3     1683.53     1856.28     37.55 o 
   7   1   3     1192.43     1224.53     33.45 o 
   8   1   3      184.09      184.95     10.60 o 
   9   1   3      341.98      346.38     15.20 o 
  10   1   3      114.74      121.59      7.07 o 
  -9   2   3       30.83       43.33      5.66 o 
  -8   2   3       24.07       22.15      3.13 o 
  -7   2   3       25.87       27.41      3.05 o 
  -6   2   3       41.83       45.02      3.36 o 
  -5   2   3      282.15      253.24      7.38 o 
  -4   2   3     1165.69     1160.10     24.20 o 
  -3   2   3      420.94      386.18     12.36 o 
  -2   2   3     1022.12     1029.40     18.42 o 
  -1   2   3     3035.36     3192.43     48.67 o 
   0   2   3     6678.65     6697.18     83.27 o 
   1   2   3     4618.46     4652.00     53.98 o 
   2   2   3     5434.22     5450.20     77.42 o 
   3   2   3     3670.00     3638.60     63.48 o 
   4   2   3     2238.28     2138.34     43.74 o 
   5   2   3      931.95     1010.15     24.84 o 
   6   2   3       16.31       28.20      2.47 o 
   7   2   3     1027.95     1090.40     42.41 o 
   8   2   3        9.64       10.96      2.12 o 
   9   2   3      110.47      122.65      7.07 o 
  10   2   3       70.02       74.22      5.30 o 
  -9   3   3       11.33        9.48      3.36 o 
  -8   3   3        1.29        5.34      2.47 o 
  -7   3   3      422.24      463.94     16.19 o 
  -6   3   3      669.00      674.39     27.92 o 
  -5   3   3     3936.04     4016.28    150.92 o 
  -4   3   3     3340.13     3577.88     81.35 o 
  -3   3   3     1573.00     1538.71     35.75 o 
  -2   3   3     1552.93     1537.60     26.72 o 
  -1   3   3     1065.46     1080.00     17.76 o 
   0   3   3     1782.57     1896.39     27.19 o 
   1   3   3       81.10       73.56      2.80 o 
   2   3   3     1365.53     1393.70     20.46 o 
   3   3   3       48.33       61.54      1.95 o 
   4   3   3     1153.59     1133.51     21.57 o 
   5   3   3     1199.43     1246.95     25.01 o 
   6   3   3      795.11      830.00     21.10 o 
   7   3   3     1758.90     1847.85     70.69 o 
   8   3   3     2043.75     2058.86     78.47 o 
   9   3   3     1004.96     1006.63     39.94 o 
  10   3   3      384.66      419.19     18.38 o 
  -9   4   3      123.85      116.29      8.13 o 
  -8   4   3       27.28       34.99      6.72 o 
  -7   4   3       56.84       61.33      6.36 o 
  -6   4   3       71.86       79.53      6.36 o 
  -5   4   3       20.72       27.92      3.89 o 
  -4   4   3      153.64      133.96      8.13 o 
  -3   4   3        9.20        8.04      0.85 o 
  -2   4   3       86.06       83.02      2.48 o 
  -1   4   3     2579.87     2506.85     39.78 o 
   0   4   3     4543.49     4704.91     66.49 o 
   1   4   3    14320.65    14186.62    229.27 o 
   2   4   3     6470.24     6282.60     91.16 o 
   3   4   3     7797.19     7725.06    122.84 o 
   4   4   3     5943.47     6150.05     97.20 o 
   5   4   3     1045.12     1038.10     18.29 o 
   6   4   3        9.72       13.68      1.61 o 
   7   4   3      351.69      355.85     11.88 o 
   8   4   3        3.00        6.01      2.47 o 
   9   4   3       16.81       15.55      3.18 o 
  10   4   3       10.82       10.96      3.18 o 
  -8   5   3       24.17       22.27      4.24 o 
  -7   5   3       49.07       53.72      5.66 o 
  -6   5   3     1351.29     1343.82     53.72 o 
  -5   5   3     1085.97     1053.64     42.77 o 
  -4   5   3     1877.21     1860.92     72.46 o 
  -3   5   3     2391.25     2385.50     48.43 o 
  -2   5   3     3208.30     3171.11     54.64 o 
  -1   5   3      944.21      919.25     14.25 o 
   0   5   3     1402.14     1388.54     21.74 o 
   1   5   3     2745.81     2773.61     42.11 o 
   2   5   3     2865.05     3007.00     39.54 o 
   3   5   3      346.44      345.89      5.93 o 
   4   5   3      287.75      298.09      6.41 o 
   5   5   3        8.17       18.70      1.76 o 
   6   5   3     1191.05     1137.60     27.22 o 
   7   5   3      382.52      380.03     16.31 o 
   8   5   3     1013.92      991.06     33.34 o 
   9   5   3      642.30      672.27     28.63 o 
  10   5   3      375.58      411.06     19.44 o 
  -8   6   3      257.31      265.80     14.84 o 
  -7   6   3       80.98       91.19      7.78 o 
  -6   6   3      740.54      756.03     32.87 o 
  -5   6   3      918.00      856.41     36.41 o 
  -4   6   3      843.39      758.86     32.52 o 
  -3   6   3      796.04      744.17     18.51 o 
  -2   6   3       11.59       16.37      1.82 o 
  -1   6   3      381.69      388.33      6.88 o 
   0   6   3     1594.95     1598.01     25.33 o 
   1   6   3     2235.29     2184.70     33.73 o 
   2   6   3     2001.50     1988.56     27.99 o 
   3   6   3     2725.86     2692.55     41.32 o 
   4   6   3      337.28      306.58      7.14 o 
   5   6   3     2237.37     2244.75     45.85 o 
   6   6   3     3243.79     3248.55     89.52 o 
   7   6   3      992.34      983.88     33.02 o 
   8   6   3      702.41      775.89     27.07 o 
   9   6   3      160.28      178.61      9.41 o 
  10   6   3       17.37       13.08      3.89 o 
  -7   7   3       98.75       98.97      8.48 o 
  -6   7   3        6.10        5.30      3.18 o 
  -5   7   3       20.46       34.64      4.95 o 
  -4   7   3      119.90      135.79      7.48 o 
  -3   7   3      271.36      266.86      9.96 o 
  -2   7   3      437.02      473.50     13.58 o 
  -1   7   3     1238.64     1274.69     22.59 o 
   0   7   3     6025.27     6036.89     90.18 o 
   1   7   3     1261.00     1257.55     20.50 o 
   2   7   3     3483.85     3398.20     50.76 o 
   3   7   3     2356.67     2355.96     38.87 o 
   4   7   3      767.45      790.92     14.20 o 
   5   7   3      243.93      248.89      7.16 o 
   6   7   3        7.42        6.93      1.73 o 
   7   7   3        8.72       10.21      2.77 o 
   8   7   3        2.33        4.58      2.62 o 
   9   7   3        2.97        1.64      2.46 o 
  10   7   3       14.47       19.44      4.24 o 
  -7   8   3      397.63      370.00     17.82 o 
  -6   8   3      575.83      546.91     31.10 o 
  -5   8   3      576.08      552.55     41.88 o 
  -4   8   3      726.52      659.76     20.39 o 
  -3   8   3      320.22      299.39     11.38 o 
  -2   8   3      149.01      135.93      5.98 o 
  -1   8   3        4.57        8.29      2.87 o 
   0   8   3        3.51        2.22      1.19 o 
   1   8   3      692.27      726.73     17.95 o 
   2   8   3      100.76       99.10      3.15 o 
   3   8   3      355.15      373.33      8.62 o 
   4   8   3      882.05      887.59     18.21 o 
   5   8   3      865.53      783.85     22.46 o 
   6   8   3      662.67      649.51     19.21 o 
   7   8   3     1518.01     1427.32     46.99 o 
   8   8   3      553.53      558.19     21.51 o 
   9   8   3      148.50      172.72     13.96 o 
  -6   9   3       56.27       65.23      7.09 o 
  -5   9   3       64.63       64.50      7.04 o 
  -4   9   3       35.21       30.83      5.12 o 
  -3   9   3      105.38      110.63      6.67 o 
  -2   9   3      284.84      323.90     10.97 o 
  -1   9   3      749.36      806.25     25.20 o 
   0   9   3      301.36      295.85      8.62 o 
   1   9   3     2871.16     2740.10     47.71 o 
   2   9   3     1092.60     1057.88     20.21 o 
   3   9   3      186.52      187.93      5.47 o 
   4   9   3      197.19      219.45      5.75 o 
   5   9   3      382.91      388.38     13.10 o 
   6   9   3      537.37      514.21     18.01 o 
   7   9   3      144.76      132.45     14.67 o 
   8   9   3       87.60       88.68      7.06 o 
   9   9   3       20.81       14.49      4.59 o 
  -6  10   3       53.11       65.50     13.08 o 
  -5  10   3      119.96      129.50     19.44 o 
  -4  10   3       88.11       77.18     15.38 o 
  -3  10   3       17.88       15.54      6.01 o 
  -2  10   3      268.52      255.59     11.12 o 
  -1  10   3      848.96      853.45     21.78 o 
   0  10   3      880.21      868.39     23.62 o 
   1  10   3        3.10        3.69      1.83 o 
   2  10   3       58.41       62.27      4.00 o 
   3  10   3      132.98      135.47      4.78 o 
   4  10   3      401.57      408.31     11.46 o 
   5  10   3      847.54      822.23     24.45 o 
   6  10   3     1156.18     1134.40     57.61 o 
   7  10   3      528.67      483.99     19.94 o 
   8  10   3       92.17       85.84      8.66 o 
  -5  11   3       49.17       35.83      5.89 o 
  -4  11   3        3.44        4.18      4.95 o 
  -3  11   3       40.44       32.18      5.43 o 
  -2  11   3      178.95      196.44     11.84 o 
  -1  11   3      401.00      408.45     12.26 o 
   0  11   3       76.17       75.30      5.41 o 
   1  11   3       48.32       50.35      4.52 o 
   2  11   3        2.36        1.16      1.84 o 
   3  11   3     1108.08     1106.46     33.84 o 
   4  11   3      144.68      145.36      7.36 o 
   5  11   3      273.05      255.00     10.87 o 
   6  11   3      237.05      222.36     12.42 o 
   7  11   3      135.42      140.08     10.60 o 
   8  11   3      256.53      244.59     16.61 o 
  -4  12   3       30.23       36.15      6.44 o 
  -3  12   3      240.36      249.15     14.62 o 
  -2  12   3      422.82      443.92     28.63 o 
  -1  12   3      606.85      619.98     32.45 o 
   0  12   3      710.48      757.87     21.46 o 
   1  12   3      399.28      389.19     13.49 o 
   2  12   3       10.94        9.41      2.58 o 
   3  12   3       48.73       55.24      4.85 o 
   4  12   3        0.12       -2.17      2.17 o 
   5  12   3        0.31        0.55      2.66 o 
   6  12   3       29.56       22.20     10.78 o 
   7  12   3       14.19       14.27      4.38 o 
  -2  13   3       15.20       23.34      5.48 o 
  -1  13   3      165.39      141.48     13.40 o 
   0  13   3        3.89        4.97      2.60 o 
   1  13   3       16.86       16.90      3.45 o 
   2  13   3        8.24        7.99      2.99 o 
   3  13   3      129.07      138.65      8.90 o 
   4  13   3      448.42      446.46     28.92 o 
   5  13   3      492.79      460.74     24.11 o 
   0  14   3       85.65       72.63      6.07 o 
   1  14   3       19.45       22.58      4.48 o 
   2  14   3       59.07       50.74      6.07 o 
   3  14   3       32.53       33.15      8.68 o 
  -4 -11   4       31.69       20.50      7.07 o 
  -3 -11   4       10.00        3.53      4.59 o 
  -2 -11   4       77.83       66.94      6.23 o 
  -1 -11   4        9.61       10.38      3.82 o 
   0 -11   4        9.31        6.65      3.37 o 
   1 -11   4       56.98       61.41      7.23 o 
   2 -11   4      374.27      380.35     22.31 o 
   3 -11   4      233.40      229.01     17.32 o 
  -5 -10   4      129.48      144.92     13.43 o 
  -4 -10   4      272.78      281.16     20.85 o 
  -3 -10   4      159.57      164.35     11.04 o 
  -2 -10   4      142.82      153.83      7.90 o 
  -1 -10   4      230.59      227.71      8.90 o 
   0 -10   4      209.80      197.26      8.70 o 
   1 -10   4       48.94       48.60      4.38 o 
   2 -10   4       55.67       57.01      7.50 o 
   3 -10   4      137.41      138.98      7.08 o 
   4 -10   4      221.94      230.45     10.47 o 
   5 -10   4       51.44       47.08      5.25 o 
  -6  -9   4       96.34       96.49     10.96 o 
  -5  -9   4      215.29      222.23     39.41 o 
  -4  -9   4      497.90      520.51     28.81 o 
  -3  -9   4      981.24      923.90     22.46 o 
  -2  -9   4      120.05      118.84      5.72 o 
  -1  -9   4      213.86      209.55      8.10 o 
   0  -9   4       58.96       67.25      7.22 o 
   1  -9   4      224.16      238.95      9.39 o 
   2  -9   4      163.58      170.22      5.72 o 
   3  -9   4      190.96      191.13      7.47 o 
   4  -9   4      396.92      376.06     14.33 o 
   5  -9   4       83.48       76.35      6.00 o 
   6  -9   4       53.99       61.82      5.62 o 
  -7  -8   4       65.12       62.24      9.01 o 
  -6  -8   4        8.16        7.37      4.26 o 
  -5  -8   4      140.44      147.29      7.73 o 
  -4  -8   4      138.24      142.33      9.00 o 
  -3  -8   4       36.14       38.10      2.54 o 
  -2  -8   4      135.97      147.68      5.30 o 
  -1  -8   4        6.76        6.90      1.93 o 
   0  -8   4      183.95      195.47      7.15 o 
   1  -8   4     1249.11     1212.61     26.28 o 
   2  -8   4     1517.69     1495.19     29.66 o 
   3  -8   4     1119.22     1129.62     26.10 o 
   4  -8   4      512.97      516.55     15.70 o 
   5  -8   4      392.12      389.22     13.01 o 
   6  -8   4        0.58       -0.89      1.90 o 
   7  -8   4       13.98       18.01      3.62 o 
  -7  -7   4      139.62      146.40      8.03 o 
  -6  -7   4      214.88      213.57      9.40 o 
  -5  -7   4      817.52      800.20     23.07 o 
  -4  -7   4     1429.64     1406.41     32.10 o 
  -3  -7   4     1140.30     1143.15     24.09 o 
  -2  -7   4     2777.37     2763.41     50.84 o 
  -1  -7   4      758.96      738.46     15.06 o 
   0  -7   4      250.09      245.15      7.55 o 
   1  -7   4       24.41       28.45      2.46 o 
   2  -7   4       21.33       24.54      2.24 o 
   3  -7   4        0.58        0.66      1.46 o 
   4  -7   4       22.82       21.44      2.93 o 
   5  -7   4        1.41        0.85      1.83 o 
   6  -7   4      424.25      424.63     13.38 o 
   7  -7   4      277.97      270.04     11.25 o 
  -8  -6   4       63.66       66.83      6.60 o 
  -7  -6   4       58.54       68.91      5.44 o 
  -6  -6   4      194.13      197.81      8.62 o 
  -5  -6   4      230.64      222.48      7.68 o 
  -4  -6   4      213.19      219.28     11.89 o 
  -3  -6   4        7.58        7.22      1.53 o 
  -2  -6   4      290.87      273.24      6.22 o 
  -1  -6   4      468.57      456.14      9.21 o 
   0  -6   4      819.32      821.20     14.67 o 
   1  -6   4      646.23      666.31     14.15 o 
   2  -6   4     1021.07     1028.65     18.65 o 
   3  -6   4     2094.51     2066.26     43.29 o 
   4  -6   4      966.77      976.45     24.95 o 
   5  -6   4      642.91      610.78     17.03 o 
   6  -6   4      386.86      382.15     13.75 o 
   7  -6   4      251.87      242.66     10.00 o 
   8  -6   4       80.76       77.41      7.42 o 
  -8  -5   4        4.38        5.24      4.90 o 
  -7  -5   4       38.66       35.17      4.09 o 
  -6  -5   4      568.74      556.90     17.09 o 
  -5  -5   4      433.72      428.45     11.71 o 
  -4  -5   4      723.48      676.92     16.74 o 
  -3  -5   4     1802.14     1740.41     32.60 o 
  -2  -5   4     1361.78     1378.36     23.02 o 
  -1  -5   4     1885.62     1921.51     28.69 o 
   0  -5   4     2287.74     2391.96     34.85 o 
   1  -5   4     2947.01     3007.03     46.76 o 
   2  -5   4     3314.60     3292.50     52.05 o 
   3  -5   4      838.44      819.29     17.93 o 
   4  -5   4     1083.27     1024.12     25.60 o 
   5  -5   4      786.85      803.40     24.24 o 
   6  -5   4      160.73      155.85      8.31 o 
   7  -5   4      102.96      113.29      6.00 o 
   8  -5   4      310.29      282.05     15.20 o 
   9  -5   4      145.15      137.85      9.90 o 
  -8  -4   4       94.24       99.59      6.47 o 
  -7  -4   4      278.00      289.35     12.97 o 
  -6  -4   4      904.38      875.84     24.21 o 
  -5  -4   4     1090.68     1064.15     21.56 o 
  -4  -4   4     1526.83     1479.40     30.73 o 
  -3  -4   4     1704.44     1632.99     30.40 o 
  -2  -4   4       23.42       26.17      1.30 o 
  -1  -4   4       48.14       48.34      2.54 o 
   0  -4   4        4.26        2.35      0.69 o 
   1  -4   4       74.04       69.73      2.34 o 
   2  -4   4      827.62      880.25     14.50 o 
   3  -4   4      324.30      326.69      7.61 o 
   4  -4   4      294.08      302.39      8.20 o 
   5  -4   4      121.54      128.15      4.89 o 
   6  -4   4      363.71      373.40     12.62 o 
   7  -4   4     2037.93     2071.13     64.68 o 
   8  -4   4      854.29      829.20     35.35 o 
   9  -4   4      406.23      383.50     18.73 o 
  -9  -3   4      104.72      119.17      7.85 o 
  -8  -3   4        0.32        1.25      2.20 o 
  -7  -3   4       17.27       14.61      2.81 o 
  -6  -3   4        0.05        0.59      1.68 o 
  -5  -3   4        6.02        5.13      1.62 o 
  -4  -3   4       23.78       21.60      1.86 o 
  -3  -3   4      225.74      218.18      5.61 o 
  -2  -3   4     1404.01     1442.20     21.27 o 
  -1  -3   4     3243.69     3497.50     60.50 o 
   0  -3   4     5578.20     5708.87     78.45 o 
   1  -3   4     5921.64     6034.08     88.58 o 
   2  -3   4     4108.80     4100.32     70.52 o 
   3  -3   4     1543.39     1428.06     26.85 o 
   4  -3   4      319.57      298.99      8.44 o 
   5  -3   4      687.89      670.12     16.93 o 
   6  -3   4      102.33      106.63      5.00 o 
   7  -3   4      818.18      774.06     32.52 o 
   8  -3   4       28.07       21.91      3.53 o 
   9  -3   4        1.65        0.71      2.12 o 
  -9  -2   4        2.54        2.01      2.68 o 
  -8  -2   4        1.88        4.25      2.46 o 
  -7  -2   4      496.72      499.32     15.49 o 
  -6  -2   4      480.51      489.25     18.10 o 
  -5  -2   4     2044.86     1942.26     44.34 o 
  -4  -2   4     1289.89     1266.43     23.72 o 
  -3  -2   4      705.39      717.96     13.07 o 
  -2  -2   4      296.64      288.80      7.20 o 
  -1  -2   4      604.44      608.30     11.19 o 
   0  -2   4      912.31      970.09     15.52 o 
   1  -2   4      620.20      619.25      9.49 o 
   2  -2   4      746.61      877.17     13.74 o 
   3  -2   4      473.19      486.51     10.16 o 
   4  -2   4     1008.81     1043.08     22.13 o 
   5  -2   4     1481.58     1473.52     48.65 o 
   6  -2   4     2086.61     2117.22     68.67 o 
   7  -2   4      411.27      402.17     14.88 o 
   8  -2   4     1021.96     1023.60     41.00 o 
   9  -2   4      465.42      452.77     20.15 o 
  10  -2   4       22.98       26.51      3.89 o 
  -9  -1   4      103.09      107.46     18.03 o 
  -8  -1   4      193.08      182.15      7.96 o 
  -7  -1   4      306.04      310.55     13.78 o 
  -6  -1   4      376.51      413.17     11.58 o 
  -5  -1   4      406.49      413.18     11.42 o 
  -4  -1   4      102.10      100.59      4.13 o 
  -3  -1   4       54.44       53.69      1.92 o 
  -2  -1   4     1221.35     1188.46     21.99 o 
  -1  -1   4     5434.08     5560.06     97.62 o 
   0  -1   4     6141.06     6472.99     93.85 o 
   1  -1   4     9720.15    10205.63    146.66 o 
   2  -1   4     3670.20     3720.84     53.86 o 
   3  -1   4     5450.84     5637.23     95.43 o 
   4  -1   4      225.86      177.81      5.19 o 
   5  -1   4      875.16      873.75     22.13 o 
   6  -1   4      570.68      630.76     22.11 o 
   7  -1   4     1403.02     1399.67     54.43 o 
   8  -1   4       72.65       67.16      5.30 o 
   9  -1   4        3.94        2.83      2.12 o 
  10  -1   4        2.97        4.95      2.47 o 
  -9   0   4        3.21       20.15      7.42 o 
  -8   0   4      209.80      226.72      9.19 o 
  -7   0   4      173.64      168.17     12.15 o 
  -6   0   4      633.18      595.41     17.10 o 
  -5   0   4      541.02      537.05     15.29 o 
  -4   0   4     1859.18     1880.22     36.11 o 
  -3   0   4      854.94      825.73     15.16 o 
  -2   0   4     2616.39     2519.26     45.14 o 
  -1   0   4     4076.45     4119.34     68.00 o 
   0   0   4     6572.10     6517.68     91.63 o 
   1   0   4     6820.30     6993.58     94.69 o 
   2   0   4     1000.32      976.01     13.64 o 
   3   0   4       10.42       26.61      1.37 o 
   4   0   4       18.15       35.66      2.81 o 
   5   0   4      131.87      106.26      3.42 o 
   6   0   4     1690.05     1722.37     66.10 o 
   7   0   4      798.29      845.81     33.93 o 
   8   0   4      373.35      395.16     17.32 o 
   9   0   4      123.33      120.53      7.42 o 
  10   0   4      508.02      473.27     20.85 o 
  -9   1   4      165.47      186.79     28.10 o 
  -8   1   4      584.58      567.00     19.92 o 
  -7   1   4      804.01      797.16     22.24 o 
  -6   1   4     1208.24     1190.91     30.67 o 
  -5   1   4     1050.62     1014.58     26.25 o 
  -4   1   4      250.33      261.12      6.83 o 
  -3   1   4      175.50      176.46      3.90 o 
  -2   1   4        0.22        1.85      0.53 o 
  -1   1   4      213.59      209.39      6.48 o 
   0   1   4     1806.27     1964.01     26.50 o 
   1   1   4     2101.12     2146.11     29.65 o 
   2   1   4     2201.36     2309.63     29.89 o 
   3   1   4     1012.01      947.04     15.97 o 
   4   1   4     9718.52    10250.40    220.75 o 
   5   1   4     7081.79     7489.52    228.67 o 
   6   1   4     2486.92     2486.53     94.02 o 
   7   1   4     2253.41     2149.70     81.65 o 
   8   1   4      418.23      408.94     18.03 o 
   9   1   4      220.10      206.77     10.60 o 
  10   1   4       13.67       18.03      3.18 o 
  -9   2   4       10.14        9.17      3.05 o 
  -8   2   4       18.20       20.70      5.30 o 
  -7   2   4      148.36      164.09      7.85 o 
  -6   2   4        9.33       10.90      5.49 o 
  -5   2   4       51.19       53.12      4.59 o 
  -4   2   4      159.16      160.58      4.98 o 
  -3   2   4     2718.02     2833.88     45.53 o 
  -2   2   4     9016.13     8892.26    142.60 o 
  -1   2   4     8360.12     8500.56    185.36 o 
   0   2   4    14310.48    13486.41    214.90 o 
   1   2   4     3952.34     4017.92     50.99 o 
   2   2   4     6336.00     6382.19     83.44 o 
   3   2   4      991.58     1012.60     18.73 o 
   4   2   4      966.49     1078.99     21.35 o 
   5   2   4       24.35       30.23      1.49 o 
   6   2   4      758.47      772.71     25.69 o 
   7   2   4       47.82       51.96      4.24 o 
   8   2   4        5.88        6.01      2.12 o 
   9   2   4      101.13      103.56      6.72 o 
  10   2   4      422.46      446.76     19.79 o 
  -8   3   4      556.79      564.36     20.10 o 
  -7   3   4      810.07      839.42     27.35 o 
  -6   3   4     1068.08     1069.19     43.12 o 
  -5   3   4      518.06      508.62     22.27 o 
  -4   3   4      577.20      598.04     25.45 o 
  -3   3   4     1307.77     1244.15     23.77 o 
  -2   3   4     1374.67     1359.67     22.22 o 
  -1   3   4     4075.88     4162.32     65.75 o 
   0   3   4       26.73       20.64      0.82 o 
   1   3   4     3552.70     3868.28     46.83 o 
   2   3   4      371.89      453.77      6.56 o 
   3   3   4     1860.20     1858.32     33.10 o 
   4   3   4     2309.07     2197.01     43.37 o 
   5   3   4     2830.81     2940.02     58.15 o 
   6   3   4     3893.55     3928.16     98.44 o 
   7   3   4     1178.24     1143.17     37.27 o 
   8   3   4      709.35      763.81     31.46 o 
   9   3   4      225.37      210.30     11.31 o 
  10   3   4      137.32      146.33      8.84 o 
  -8   4   4      268.83      295.26     30.04 o 
  -7   4   4      173.33      186.63     21.56 o 
  -6   4   4      492.15      470.44     21.21 o 
  -5   4   4       98.58       89.78      6.72 o 
  -4   4   4       11.96        9.54      2.83 o 
  -3   4   4     1353.93     1329.09     25.88 o 
  -2   4   4     1117.00     1078.35     19.48 o 
  -1   4   4     2598.56     2645.69     46.18 o 
   0   4   4     1777.20     1693.32     23.99 o 
   1   4   4     2718.42     2801.11     38.94 o 
   2   4   4     5716.90     6050.11     76.72 o 
   3   4   4     3352.58     3344.16     50.70 o 
   4   4   4     1520.62     1508.69     33.35 o 
   5   4   4     1721.30     1687.93     43.36 o 
   6   4   4     1240.43     1172.24     33.62 o 
   7   4   4      556.67      558.36     18.06 o 
   8   4   4       68.99       77.16      5.27 o 
   9   4   4      105.19      118.41      7.78 o 
  10   4   4       38.24       41.00      4.95 o 
  -8   5   4        6.40       13.35      4.59 o 
  -7   5   4      118.32      127.60      9.19 o 
  -6   5   4        7.64       14.84      3.53 o 
  -5   5   4       55.11       56.20      5.66 o 
  -4   5   4     1186.03     1144.50     38.94 o 
  -3   5   4     1498.56     1484.84     34.00 o 
  -2   5   4     2928.84     2904.78     50.38 o 
  -1   5   4     2431.72     2315.18     35.10 o 
   0   5   4     6827.11     7086.66     99.95 o 
   1   5   4       86.23       63.77      1.94 o 
   2   5   4      420.03      491.62      8.39 o 
   3   5   4      294.86      390.78      7.21 o 
   4   5   4       60.67       47.12      1.75 o 
   5   5   4       48.02       49.07      2.34 o 
   6   5   4      257.10      241.92      9.43 o 
   7   5   4      208.98      217.80     11.31 o 
   8   5   4      621.73      612.33     22.15 o 
   9   5   4      353.60      363.00     17.67 o 
  10   5   4      214.73      212.07     12.02 o 
  -8   6   4      125.20      154.11     10.96 o 
  -7   6   4      310.78      290.18     16.26 o 
  -6   6   4      100.27      101.09      8.13 o 
  -5   6   4      100.88       96.29      9.72 o 
  -4   6   4      133.62      148.02     23.50 o 
  -3   6   4        7.53        8.88      1.77 o 
  -2   6   4       13.51       14.31      1.93 o 
  -1   6   4     1664.41     1640.59     24.80 o 
   0   6   4      270.16      306.15      7.16 o 
   1   6   4     1257.90     1284.71     19.89 o 
   2   6   4      637.62      593.47     10.72 o 
   3   6   4     5610.87     5671.62     82.67 o 
   4   6   4     3831.73     3816.58     63.92 o 
   5   6   4     2247.71     2126.03     50.46 o 
   6   6   4      920.55      884.30     27.27 o 
   7   6   4       34.87       34.45      3.72 o 
   8   6   4       24.07       23.82      3.48 o 
   9   6   4        4.91        0.59      2.21 o 
  10   6   4        5.69       11.66      3.53 o 
  -7   7   4       26.10       20.92      4.32 o 
  -6   7   4        0.39       -0.96      2.36 o 
  -5   7   4      187.90      190.47     10.93 o 
  -4   7   4      467.03      444.23     14.40 o 
  -3   7   4     1451.05     1337.94     36.87 o 
  -2   7   4     2407.78     2253.78     51.10 o 
  -1   7   4      648.86      661.78     12.95 o 
   0   7   4      365.97      341.30      7.00 o 
   1   7   4     2095.70     2187.74     35.97 o 
   2   7   4     1107.94     1169.76     20.10 o 
   3   7   4        9.48       11.74      1.83 o 
   4   7   4      206.81      191.34      4.39 o 
   5   7   4      380.32      363.93     14.23 o 
   6   7   4      159.57      157.42      8.23 o 
   7   7   4      292.10      286.60     20.50 o 
   8   7   4      255.68      262.82     11.94 o 
   9   7   4      441.61      464.72     18.62 o 
  10   7   4      490.30      496.25     20.17 o 
  -7   8   4       37.22       32.83      7.78 o 
  -6   8   4       50.62       50.56      6.09 o 
  -5   8   4      216.56      220.60     19.79 o 
  -4   8   4      399.37      402.69     18.05 o 
  -3   8   4      148.28      150.79      7.40 o 
  -2   8   4        8.02        7.57      2.12 o 
  -1   8   4     3004.21     2976.52     94.79 o 
   0   8   4      482.31      515.40     11.68 o 
   1   8   4     1660.56     1704.92     29.04 o 
   2   8   4     2245.21     2222.77     34.21 o 
   3   8   4     1789.23     1687.33     29.91 o 
   4   8   4     1047.74      983.52     18.25 o 
   5   8   4     1343.56     1281.48     39.69 o 
   6   8   4      174.45      170.05      7.20 o 
   7   8   4      526.51      490.60     19.22 o 
   8   8   4       59.48       59.67      8.31 o 
   9   8   4      129.40      132.59     10.07 o 
  -6   9   4       16.33       15.30      4.61 o 
  -5   9   4      256.65      288.09     15.21 o 
  -4   9   4      111.42      134.70     10.43 o 
  -3   9   4      159.96      160.03      8.03 o 
  -2   9   4       93.37       93.91      6.18 o 
  -1   9   4      896.85      857.85     23.05 o 
   0   9   4      926.23      927.89     39.51 o 
   1   9   4       27.18       31.87      2.89 o 
   2   9   4     1305.60     1351.56     27.18 o 
   3   9   4     1872.28     1874.48     33.36 o 
   4   9   4     3069.99     2967.51     56.10 o 
   5   9   4     1419.02     1348.19     36.88 o 
   6   9   4       27.82       36.66      4.52 o 
   7   9   4       11.77        9.53      3.26 o 
   8   9   4      128.85      122.97      8.23 o 
   9   9   4      189.17      189.56     10.65 o 
  -5  10   4      239.86      217.45     13.28 o 
  -4  10   4      616.56      599.74     25.26 o 
  -3  10   4     1275.43     1242.04     44.82 o 
  -2  10   4      822.37      778.13     24.85 o 
  -1  10   4        2.18        3.39      1.53 o 
   0  10   4       30.14       27.55      3.13 o 
   1  10   4      242.50      238.65      7.90 o 
   2  10   4      233.56      244.68      8.16 o 
   3  10   4      130.77      131.86      4.64 o 
   4  10   4      405.73      403.04     11.00 o 
   5  10   4      239.74      245.71     11.38 o 
   6  10   4      239.48      253.07     27.39 o 
   7  10   4       18.74       25.02      4.31 o 
   8  10   4      195.72      191.73     10.98 o 
  -5  11   4       40.48       31.10      6.72 o 
  -4  11   4        0.23        2.33      3.34 o 
  -3  11   4       54.59       46.11      6.29 o 
  -2  11   4      165.42      167.10     10.96 o 
  -1  11   4        0.84       -0.27      1.66 o 
   0  11   4      159.22      171.86     11.12 o 
   1  11   4     1192.77     1223.79     39.95 o 
   2  11   4      543.95      534.34     14.52 o 
   3  11   4      943.03      959.01     40.99 o 
   4  11   4      421.51      422.92     11.44 o 
   5  11   4      122.33      120.30      7.11 o 
   6  11   4      503.81      524.83     45.95 o 
   7  11   4      179.68      189.21     11.23 o 
   8  11   4       75.78       63.99      7.00 o 
  -3  12   4       54.03       53.02      6.89 o 
  -2  12   4      246.14      290.48     38.53 o 
  -1  12   4       19.29       13.62      7.38 o 
   0  12   4       35.37       28.12      4.30 o 
   1  12   4       39.71       38.58      4.21 o 
   2  12   4      276.35      266.01     10.52 o 
   3  12   4      379.76      383.36     16.93 o 
   4  12   4       27.36       31.61      4.45 o 
   5  12   4        0.23       -2.22      2.50 o 
   6  12   4      130.81      110.86     10.60 o 
   7  12   4      209.13      188.37     11.83 o 
  -2  13   4       15.66       13.26      4.85 o 
  -1  13   4        4.05        1.53      4.90 o 
   0  13   4       35.76       33.57      4.03 o 
   1  13   4      148.99      144.89      8.72 o 
   2  13   4      131.96      133.32     11.76 o 
   3  13   4       72.51       80.85     15.14 o 
   4  13   4       48.20       57.03      9.36 o 
   5  13   4       38.37       34.89      7.29 o 
   6  13   4       48.31       40.37      6.41 o 
   0  14   4       76.93       79.93      6.18 o 
   1  14   4      109.95      118.35      7.19 o 
   2  14   4      462.64      484.27     18.97 o 
   3  14   4       84.94       78.63      9.71 o 
   4  14   4        4.52        2.34      3.21 o 
  -2 -11   5        0.44       -1.32      2.87 o 
  -1 -11   5      117.38      122.04      8.74 o 
   0 -11   5      298.15      320.34     15.91 o 
   1 -11   5      172.84      179.12     13.43 o 
   2 -11   5       70.77       82.24     10.38 o 
  -4 -10   5        3.99       -2.83      4.59 o 
  -3 -10   5      104.84      114.16     11.66 o 
  -2 -10   5      366.10      331.14     14.72 o 
  -1 -10   5      487.27      499.82     20.40 o 
   0 -10   5      404.53      426.09     15.63 o 
   1 -10   5      465.74      483.35     18.07 o 
   2 -10   5      530.37      517.80     26.99 o 
   3 -10   5       21.26       16.73      6.71 o 
   4 -10   5       43.97       44.18      7.42 o 
  -5  -9   5      528.80      496.95     28.28 o 
  -4  -9   5       94.29       91.42      8.40 o 
  -3  -9   5        1.27       -1.39      2.43 o 
  -2  -9   5        5.63        4.21      2.43 o 
  -1  -9   5       21.82       24.20      3.18 o 
   0  -9   5        1.59        0.76      2.05 o 
   1  -9   5        8.09        9.66      2.68 o 
   2  -9   5       11.06       16.05      2.96 o 
   3  -9   5       42.06       40.01      5.48 o 
   4  -9   5      346.94      343.91     20.15 o 
   5  -9   5      317.95      295.49     18.38 o 
  -6  -8   5       14.90       10.03      4.16 o 
  -5  -8   5       63.54       68.02      5.87 o 
  -4  -8   5       28.04       25.11      3.78 o 
  -3  -8   5        1.87        4.89      2.48 o 
  -2  -8   5      138.56      135.97      5.42 o 
  -1  -8   5     1273.72     1280.84     30.94 o 
   0  -8   5     1193.82     1198.49     27.34 o 
   1  -8   5      995.02     1011.97     26.74 o 
   2  -8   5      312.76      318.47      9.99 o 
   3  -8   5      295.78      279.34     11.13 o 
   4  -8   5      243.19      217.66     11.46 o 
   5  -8   5       64.88       54.79     11.49 o 
   6  -8   5      393.29      396.57     21.91 o 
  -7  -7   5      214.81      199.31     17.67 o 
  -6  -7   5      301.41      286.66     22.32 o 
  -5  -7   5      211.59      197.64      9.32 o 
  -4  -7   5      362.56      361.97     16.34 o 
  -3  -7   5      809.97      808.90     18.29 o 
  -2  -7   5      749.09      758.09     15.83 o 
  -1  -7   5      111.27      107.94      7.34 o 
   0  -7   5      468.95      450.91     12.34 o 
   1  -7   5      241.26      230.97      7.08 o 
   2  -7   5       12.55       10.09      2.30 o 
   3  -7   5        0.12        0.10      1.92 o 
   4  -7   5      219.35      216.94     10.77 o 
   5  -7   5      511.82      494.81     29.34 o 
   6  -7   5      348.03      371.52     30.04 o 
   7  -7   5       11.88        9.90      4.24 o 
  -7  -6   5      241.14      229.35     12.22 o 
  -6  -6   5      214.26      210.91      9.94 o 
  -5  -6   5       96.08       91.17      6.08 o 
  -4  -6   5       19.99       17.45      2.75 o 
  -3  -6   5       23.60       15.11      2.34 o 
  -2  -6   5      210.84      205.37      5.56 o 
  -1  -6   5      189.78      197.56      5.22 o 
   0  -6   5       44.02       46.49      2.75 o 
   1  -6   5      180.30      190.05      5.99 o 
   2  -6   5      157.23      165.90      6.00 o 
   3  -6   5     2777.23     2748.77     58.27 o 
   4  -6   5      542.19      528.91     19.44 o 
   5  -6   5     1303.72     1238.46     39.15 o 
   6  -6   5      544.79      535.37     20.13 o 
   7  -6   5      397.57      395.26     16.30 o 
   8  -6   5       57.54       46.30      6.36 o 
  -8  -5   5       52.32       58.16     12.37 o 
  -7  -5   5       12.58        8.83      3.01 o 
  -6  -5   5       17.19       18.72      3.92 o 
  -5  -5   5      242.76      228.18      9.03 o 
  -4  -5   5      903.92      902.80     21.82 o 
  -3  -5   5     1220.21     1203.42     24.89 o 
  -2  -5   5     1622.26     1612.54     28.17 o 
  -1  -5   5     2536.73     2529.79     43.26 o 
   0  -5   5     2147.34     2150.03     36.25 o 
   1  -5   5      502.36      495.83     10.05 o 
   2  -5   5      563.32      559.31     15.12 o 
   3  -5   5      855.90      835.53     19.49 o 
   4  -5   5      400.06      396.40     15.20 o 
   5  -5   5      110.42      112.46      6.86 o 
   6  -5   5       29.71       29.60      3.96 o 
   7  -5   5       34.31       34.04      4.23 o 
   8  -5   5      102.24      113.81      8.84 o 
  -8  -4   5      426.16      465.81     18.68 o 
  -7  -4   5      280.89      277.72     11.04 o 
  -6  -4   5      195.05      210.63     16.34 o 
  -5  -4   5      251.71      245.89     11.84 o 
  -4  -4   5      179.99      186.69      6.62 o 
  -3  -4   5      247.84      262.51      7.88 o 
  -2  -4   5       74.43       77.81      2.83 o 
  -1  -4   5      665.62      682.99     12.30 o 
   0  -4   5       44.28       51.24      2.14 o 
   1  -4   5      661.84      732.98     12.49 o 
   2  -4   5     1604.39     1647.91     35.34 o 
   3  -4   5      272.97      302.57      7.34 o 
   4  -4   5     2846.27     2755.43     78.57 o 
   5  -4   5     4298.40     4109.00    115.33 o 
   6  -4   5      780.53      744.61     24.69 o 
   7  -4   5      579.94      528.76     24.39 o 
   8  -4   5       72.68       85.18      7.42 o 
   9  -4   5       25.36       25.10      4.59 o 
  -8  -3   5       53.40       75.20      6.27 o 
  -7  -3   5       96.43      101.05      6.51 o 
  -6  -3   5        1.09        2.08      2.08 o 
  -5  -3   5      265.60      241.81      9.23 o 
  -4  -3   5     1212.26     1185.98     25.32 o 
  -3  -3   5     2501.00     2415.71     43.91 o 
  -2  -3   5     3837.43     3556.64     63.07 o 
  -1  -3   5     3183.59     3266.09     47.34 o 
   0  -3   5     1374.51     1303.54     22.17 o 
   1  -3   5     1490.63     1486.49     24.33 o 
   2  -3   5     1579.24     1611.01     24.87 o 
   3  -3   5     1770.57     1723.57     47.34 o 
   4  -3   5     2192.40     2203.64     47.09 o 
   5  -3   5        7.15        7.99      2.21 o 
   6  -3   5      485.27      449.24     20.50 o 
   7  -3   5        0.11        0.35      2.12 o 
   8  -3   5       80.34       79.53      6.72 o 
   9  -3   5      272.15      268.27     14.49 o 
  -8  -2   5      106.63      107.93      8.36 o 
  -7  -2   5      158.68      169.18      7.91 o 
  -6  -2   5      353.55      343.62     11.86 o 
  -5  -2   5      633.14      628.25     18.24 o 
  -4  -2   5     1226.46     1230.88     23.31 o 
  -3  -2   5     2368.19     2280.49     38.44 o 
  -2  -2   5     4082.82     4003.63     83.78 o 
  -1  -2   5     2199.21     2288.19     32.57 o 
   0  -2   5     1028.29     1080.98     16.01 o 
   1  -2   5     1304.48     1550.65     22.37 o 
   2  -2   5     2396.30     2582.49     35.36 o 
   3  -2   5     1917.42     2012.04     31.81 o 
   4  -2   5     1815.33     1816.53     33.91 o 
   5  -2   5      224.57      216.57      7.19 o 
   6  -2   5     1983.48     1939.50     63.37 o 
   7  -2   5      875.69      816.83     33.93 o 
   8  -2   5      255.83      244.24     13.08 o 
   9  -2   5      537.16      501.55     22.97 o 
  10  -2   5      382.44      453.13     21.21 o 
  -8  -1   5      319.92      333.09     12.42 o 
  -7  -1   5      226.79      227.16      9.20 o 
  -6  -1   5      198.45      202.64      8.30 o 
  -5  -1   5       16.11       15.14      2.10 o 
  -4  -1   5      140.78      132.57      3.82 o 
  -3  -1   5      608.90      585.17     11.06 o 
  -2  -1   5      234.69      245.41      5.90 o 
  -1  -1   5      876.13      863.85     16.27 o 
   0  -1   5     3744.54     3994.59     58.39 o 
   1  -1   5     6171.55     6340.04    100.01 o 
   2  -1   5     1774.51     1666.78     24.69 o 
   3  -1   5     5753.10     5460.57     92.82 o 
   4  -1   5     4627.37     4619.04     78.93 o 
   5  -1   5     3206.28     3230.81     70.75 o 
   6  -1   5      603.48      569.15     20.66 o 
   7  -1   5       71.32       67.16      5.66 o 
   8  -1   5       41.82       38.53      4.59 o 
   9  -1   5        0.61        2.12      2.47 o 
  10  -1   5        0.24       -1.77      2.12 o 
  -8   0   5        8.86        4.87      2.47 o 
  -7   0   5       45.34       41.67      4.66 o 
  -6   0   5      521.74      513.85     15.68 o 
  -5   0   5      616.60      603.77     15.86 o 
  -4   0   5     2320.82     2270.76     50.90 o 
  -3   0   5     2995.63     2850.46     56.42 o 
  -2   0   5     5225.66     5095.93     89.68 o 
  -1   0   5     3628.50     3582.21     67.59 o 
   0   0   5     2645.62     2763.35     39.26 o 
   1   0   5      100.40      129.34      2.74 o 
   2   0   5     3586.02     3991.81     56.77 o 
   3   0   5     1139.58     1234.93     27.21 o 
   4   0   5       28.12       39.06      1.77 o 
   5   0   5        2.66        5.55      2.05 o 
   6   0   5      298.36      327.79     12.90 o 
   7   0   5      239.52      267.79     11.08 o 
   8   0   5     1746.50     1820.63     70.69 o 
   9   0   5      748.95      760.98     32.16 o 
  10   0   5      415.04      397.99     18.73 o 
  -8   1   5       88.94      108.60     12.90 o 
  -7   1   5      150.65      153.25      7.17 o 
  -6   1   5       59.57       63.15      4.33 o 
  -5   1   5      511.90      500.51     14.88 o 
  -4   1   5      833.98      830.81     23.71 o 
  -3   1   5      745.33      734.71     15.78 o 
  -2   1   5     1135.81     1196.26     22.32 o 
  -1   1   5      140.70      152.34      2.86 o 
   0   1   5       60.29       40.10      2.23 o 
   1   1   5     2333.79     2221.22     35.28 o 
   2   1   5     6253.28     6503.11     81.63 o 
   3   1   5     8410.35     8535.26    126.63 o 
   4   1   5     1745.11     1673.28     29.85 o 
   5   1   5     2181.10     2131.22     44.64 o 
   6   1   5      292.08      252.53     16.97 o 
   7   1   5      361.05      381.71     24.56 o 
   8   1   5      434.22      404.35     18.38 o 
   9   1   5      206.54      197.23     10.96 o 
  10   1   5      217.91      218.43     12.02 o 
  -8   2   5       80.85       84.27      6.26 o 
  -7   2   5       13.46       10.93      2.68 o 
  -6   2   5      137.47      136.10      6.49 o 
  -5   2   5      831.76      839.38     27.35 o 
  -4   2   5      998.73      986.08     27.14 o 
  -3   2   5     1910.96     1919.57     39.28 o 
  -2   2   5     2673.73     2717.94     52.21 o 
  -1   2   5      779.47      723.63     12.61 o 
   0   2   5      834.94      800.79     11.31 o 
   1   2   5     2393.76     2474.05     31.79 o 
   2   2   5     3084.34     2993.48     36.63 o 
   3   2   5     1334.78     1308.63     25.65 o 
   4   2   5     2802.54     2950.35     51.33 o 
   5   2   5       28.50       22.40      1.54 o 
   6   2   5       45.74       44.82      3.27 o 
   7   2   5      728.50      727.94     25.58 o 
   8   2   5      557.80      599.81     25.80 o 
   9   2   5      508.18      502.26     22.62 o 
  10   2   5      129.04      143.85      9.19 o 
  -8   3   5       52.58       68.38      9.37 o 
  -7   3   5       88.92       93.85     11.49 o 
  -6   3   5      219.36      240.70     13.08 o 
  -5   3   5     1218.25     1208.08     37.60 o 
  -4   3   5     1152.92     1092.80     29.78 o 
  -3   3   5     2985.64     2990.06     53.41 o 
  -2   3   5       31.73       45.79      1.82 o 
  -1   3   5     1071.55     1185.83     17.68 o 
   0   3   5        3.41       26.82      1.00 o 
   1   3   5      319.43      327.26      4.91 o 
   2   3   5     2282.25     2376.96     30.47 o 
   3   3   5     1653.00     1646.78     25.82 o 
   4   3   5     1559.09     1680.27     33.52 o 
   5   3   5     1270.45     1278.40     29.40 o 
   6   3   5     1181.73     1119.88     32.88 o 
   7   3   5     1624.11     1616.02     46.50 o 
   8   3   5      963.36      935.23     38.17 o 
   9   3   5     1154.60     1223.30     49.13 o 
  10   3   5      245.09      269.33     14.14 o 
  -8   4   5        0.40        0.55      2.46 o 
  -7   4   5       20.38       17.78      3.41 o 
  -6   4   5        6.30        9.90      3.18 o 
  -5   4   5      191.61      210.62     10.50 o 
  -4   4   5      166.34      162.21      8.59 o 
  -3   4   5       29.41       30.36      2.14 o 
  -2   4   5      223.75      214.40      5.05 o 
  -1   4   5     3452.15     3435.95     52.54 o 
   0   4   5     6848.89     7147.13     93.46 o 
   1   4   5     4652.80     4525.83     62.40 o 
   2   4   5     4211.24     4104.31     52.52 o 
   3   4   5     2801.35     2790.64     44.54 o 
   4   4   5      782.83      735.08     15.71 o 
   5   4   5      609.65      630.92     15.80 o 
   6   4   5       58.75       76.29      4.66 o 
   7   4   5       29.46       32.99      3.38 o 
   8   4   5       59.22       66.07      6.54 o 
   9   4   5       36.96       38.88      4.95 o 
  10   4   5       14.77       20.85      3.89 o 
  -8   5   5       15.33       25.39      4.17 o 
  -7   5   5      135.75      155.17     10.60 o 
  -6   5   5      964.26      921.10     39.59 o 
  -5   5   5      797.58      753.91     27.78 o 
  -4   5   5     1962.53     1931.83     62.57 o 
  -3   5   5     1564.27     1543.42     35.40 o 
  -2   5   5     1397.62     1434.12     25.93 o 
  -1   5   5      355.76      341.69      6.27 o 
   0   5   5        5.65        5.61      0.92 o 
   1   5   5     2096.14     2320.83     31.28 o 
   2   5   5      425.60      494.50      7.61 o 
   3   5   5      296.07      319.18      5.00 o 
   4   5   5      594.51      607.36     11.97 o 
   5   5   5      835.49      785.92     22.15 o 
   6   5   5     2234.74     2175.33     61.36 o 
   7   5   5     2309.83     2300.59     72.61 o 
   8   5   5     1239.67     1259.08     41.45 o 
   9   5   5      623.89      653.53     28.63 o 
  10   5   5      561.12      579.66     26.16 o 
  -7   6   5      160.18      172.48     11.66 o 
  -6   6   5        1.57        2.84      2.67 o 
  -5   6   5      680.37      683.74     36.58 o 
  -4   6   5      514.63      474.11     19.27 o 
  -3   6   5      456.52      488.11     15.44 o 
  -2   6   5       71.83       80.06      3.48 o 
  -1   6   5      452.68      439.47      7.89 o 
   0   6   5     1561.85     1577.50     22.92 o 
   1   6   5     6351.38     6599.36     90.34 o 
   2   6   5     3288.75     3360.95     46.82 o 
   3   6   5     1190.05     1168.02     17.19 o 
   4   6   5     1301.48     1255.62     20.62 o 
   5   6   5     1069.56     1024.40     30.67 o 
   6   6   5      553.39      538.29     19.81 o 
   7   6   5     1155.71     1156.15     38.38 o 
   8   6   5      394.07      410.91     16.59 o 
   9   6   5      134.76      135.65      8.23 o 
  10   6   5        0.52        0.35      2.83 o 
  -7   7   5        3.05        4.59      3.53 o 
  -6   7   5      152.20      164.91     23.15 o 
  -5   7   5      418.89      418.07     32.87 o 
  -4   7   5      408.84      417.54     13.60 o 
  -3   7   5       32.01       31.79      3.32 o 
  -2   7   5     1288.85     1262.43     35.26 o 
  -1   7   5     2547.85     2545.92     44.96 o 
   0   7   5     4822.50     4805.39     74.56 o 
   1   7   5     3284.00     3208.19     45.31 o 
   2   7   5     2210.53     2215.37     36.52 o 
   3   7   5      829.39      837.80     14.10 o 
   4   7   5      244.28      249.81      5.69 o 
   5   7   5      117.83      100.47      4.89 o 
   6   7   5     1072.03     1010.90     34.32 o 
   7   7   5      195.23      177.67      9.31 o 
   8   7   5      249.95      260.82     16.79 o 
   9   7   5      129.55      139.82      8.45 o 
  10   7   5      123.28      139.17      8.91 o 
  -6   8   5      625.63      645.62     33.93 o 
  -5   8   5      216.52      211.06     12.36 o 
  -4   8   5       51.99       50.40      4.05 o 
  -3   8   5     1145.39     1048.09     30.38 o 
  -2   8   5        6.28        7.04      2.47 o 
  -1   8   5      689.10      697.51     16.09 o 
   0   8   5      536.94      531.72     16.97 o 
   1   8   5       79.91       68.72      2.91 o 
   2   8   5       18.96       20.05      1.78 o 
   3   8   5      107.11      123.20      4.00 o 
   4   8   5      323.14      308.93      7.24 o 
   5   8   5      666.36      652.90     16.76 o 
   6   8   5     1744.84     1705.17     45.12 o 
   7   8   5      749.04      761.45     27.59 o 
   8   8   5      849.34      843.08     40.82 o 
   9   8   5      213.80      217.34     14.67 o 
  -6   9   5      135.11      152.48     10.68 o 
  -5   9   5      116.24      105.39      8.79 o 
  -4   9   5       21.07        9.33      6.19 o 
  -3   9   5      353.72      395.71     22.44 o 
  -2   9   5      270.70      277.01     12.22 o 
  -1   9   5      273.92      303.97     16.93 o 
   0   9   5     2228.57     2257.79     61.82 o 
   1   9   5      951.19      922.67     23.29 o 
   2   9   5     2404.74     2288.01     42.02 o 
   3   9   5     1674.35     1622.45     29.25 o 
   4   9   5      188.07      180.04      5.69 o 
   5   9   5       19.36       19.62      2.50 o 
   6   9   5      101.58      100.33      5.68 o 
   7   9   5        4.15        5.26      2.73 o 
   8   9   5        1.10        1.71      2.68 o 
   9   9   5        2.57       -1.23      2.49 o 
  -5  10   5       69.24       69.15      7.59 o 
  -4  10   5        8.87        3.22      6.01 o 
  -3  10   5        1.14       -1.12      2.87 o 
  -2  10   5       42.41       32.12      5.31 o 
  -1  10   5      353.47      324.33      9.19 o 
   0  10   5      166.65      161.71      6.22 o 
   1  10   5       63.60       66.45      3.90 o 
   2  10   5       83.80       85.21      4.60 o 
   3  10   5      148.68      160.64      6.07 o 
   4  10   5      218.25      215.96      6.93 o 
   5  10   5      359.87      376.32     14.46 o 
   6  10   5      137.76      139.93     12.72 o 
   7  10   5      303.24      298.71     27.75 o 
   8  10   5      161.60      148.10      9.53 o 
   9  10   5       86.31       84.38      7.49 o 
  -4  11   5       54.97       56.99      7.36 o 
  -3  11   5       93.19       98.64      8.95 o 
  -2  11   5      277.39      262.91     31.63 o 
  -1  11   5      782.60      788.59     28.32 o 
   0  11   5       57.46       69.57      4.32 o 
   1  11   5      220.86      216.52     10.79 o 
   2  11   5      188.13      184.47      9.72 o 
   3  11   5      101.18       98.78      6.04 o 
   4  11   5      621.92      632.31     15.56 o 
   5  11   5      824.14      835.70     28.54 o 
   6  11   5      306.65      308.48     14.82 o 
   7  11   5      171.23      173.30     10.59 o 
   8  11   5       20.16       29.24      5.08 o 
  -3  12   5       35.81       40.30      6.44 o 
  -2  12   5      203.80      199.09     12.82 o 
  -1  12   5      462.41      433.85     16.93 o 
   0  12   5      188.33      176.57      9.43 o 
   1  12   5      172.35      173.77     11.58 o 
   2  12   5       30.75       26.87      4.66 o 
   3  12   5      154.90      148.78      7.67 o 
   4  12   5      196.58      207.10     10.11 o 
   5  12   5       59.81       58.05      5.73 o 
   6  12   5       35.38       41.26      9.72 o 
   7  12   5       29.36       27.61      5.23 o 
  -2  13   5       35.72       42.37      8.13 o 
  -1  13   5        2.45        1.12      4.90 o 
   0  13   5       20.00       18.34      3.61 o 
   1  13   5       23.25       28.37      4.05 o 
   2  13   5       77.67       86.16     14.89 o 
   3  13   5      432.22      421.27     21.40 o 
   4  13   5      468.96      503.18     18.86 o 
   5  13   5      521.42      527.23     52.66 o 
   6  13   5      304.84      287.94     15.82 o 
   0  14   5      272.21      302.09     12.94 o 
   1  14   5      101.65       96.53      7.55 o 
   2  14   5       26.40       21.17      4.68 o 
   3  14   5        0.95        1.33      3.43 o 
   4  14   5       14.01       17.52      4.26 o 
  -3 -10   6      269.39      276.40     19.79 o 
  -2 -10   6      238.81      264.35     30.75 o 
  -1 -10   6      179.33      175.33     10.37 o 
   0 -10   6      122.38      137.85      9.06 o 
   1 -10   6       39.67       21.24      7.25 o 
   2 -10   6      123.41      146.50     12.37 o 
   3 -10   6       73.48       71.38     10.06 o 
  -4  -9   6       11.24       14.84      6.72 o 
  -3  -9   6      235.67      237.17     17.67 o 
  -2  -9   6       72.23       60.92      6.36 o 
  -1  -9   6       74.30       72.31      5.71 o 
   0  -9   6       43.47       60.41      7.34 o 
   1  -9   6       42.91       47.10      4.88 o 
   2  -9   6      488.54      529.83     16.54 o 
   3  -9   6      211.05      218.79     19.09 o 
   4  -9   6       75.18       72.46      8.84 o 
  -5  -8   6        0.32        0.82      7.95 o 
  -4  -8   6       37.59       44.56      5.75 o 
  -3  -8   6      379.58      374.95     13.90 o 
  -2  -8   6      117.19      124.68      7.89 o 
  -1  -8   6      557.01      579.46     16.47 o 
   0  -8   6      475.39      469.36     14.03 o 
   1  -8   6      263.19      262.67     10.13 o 
   2  -8   6      933.44      958.84     28.27 o 
   3  -8   6      661.14      708.36     21.68 o 
   4  -8   6      556.98      569.91     21.99 o 
   5  -8   6       22.67       15.55      4.59 o 
   6  -8   6        0.78       -2.83      3.18 o 
  -6  -7   6      170.60      157.60     10.35 o 
  -5  -7   6      444.56      454.75     16.08 o 
  -4  -7   6      860.45      842.90     32.97 o 
  -3  -7   6      352.86      362.46     11.26 o 
  -2  -7   6      190.85      194.19      5.83 o 
  -1  -7   6       13.76       13.10      2.57 o 
   0  -7   6       55.71       58.91      4.15 o 
   1  -7   6       59.37       56.99      4.37 o 
   2  -7   6       81.95       88.99      4.76 o 
   3  -7   6       38.56       44.80      3.15 o 
   4  -7   6      119.88      142.77      8.74 o 
   5  -7   6        1.92        5.09      2.94 o 
   6  -7   6      127.92      120.82      8.43 o 
   7  -7   6      296.76      302.20     18.03 o 
  -6  -6   6       44.69       49.25      5.98 o 
  -5  -6   6       33.50       28.76      4.07 o 
  -4  -6   6       11.40       13.67      3.22 o 
  -3  -6   6       41.74       40.30      3.13 o 
  -2  -6   6       77.70       88.16      3.69 o 
  -1  -6   6       24.25       26.28      2.10 o 
   0  -6   6      347.34      361.67     10.29 o 
   1  -6   6     5566.25     5511.56    103.35 o 
   2  -6   6     1998.14     2064.40     47.90 o 
   3  -6   6     1273.01     1261.93     28.68 o 
   4  -6   6      894.03      912.18     30.34 o 
   5  -6   6      533.42      525.94     19.95 o 
   6  -6   6       81.67       79.31      6.53 o 
   7  -6   6        7.85        7.19      2.85 o 
  -7  -5   6      120.73      112.12      8.40 o 
  -6  -5   6      327.03      318.84     12.41 o 
  -5  -5   6      726.59      720.80     21.56 o 
  -4  -5   6      732.74      723.11     18.55 o 
  -3  -5   6      262.50      257.49      8.50 o 
  -2  -5   6     1780.07     1713.83     29.89 o 
  -1  -5   6      570.90      557.56     14.03 o 
   0  -5   6     1434.69     1450.10     25.56 o 
   1  -5   6        2.31        4.38      1.42 o 
   2  -5   6      673.59      678.86     19.11 o 
   3  -5   6      938.01      899.94     21.06 o 
   4  -5   6       28.27       26.31      3.79 o 
   5  -5   6        5.82       -0.56      2.47 o 
   6  -5   6      484.87      488.26     18.43 o 
   7  -5   6      395.21      426.55     17.07 o 
   8  -5   6      347.67      351.68     19.09 o 
  -7  -4   6      158.85      170.81      9.91 o 
  -6  -4   6      486.70      508.56     16.72 o 
  -5  -4   6      992.09      960.45     37.56 o 
  -4  -4   6      917.22      908.09     21.91 o 
  -3  -4   6      523.64      518.85     22.14 o 
  -2  -4   6      124.18      119.63      3.64 o 
  -1  -4   6      423.38      438.69      9.18 o 
   0  -4   6      827.88      843.50     14.37 o 
   1  -4   6      164.10      166.44      4.22 o 
   2  -4   6     1001.71     1012.15     21.15 o 
   3  -4   6     2763.44     2837.95     57.00 o 
   4  -4   6      456.11      465.87     16.96 o 
   5  -4   6      580.36      594.05     20.78 o 
   6  -4   6      821.24      845.55     27.97 o 
   7  -4   6      753.94      787.88     26.55 o 
   8  -4   6      468.89      438.99     21.91 o 
   9  -4   6      360.99      377.84     20.15 o 
  -8  -3   6        0.05       -1.27      2.97 o 
  -7  -3   6       29.22       33.76      4.24 o 
  -6  -3   6      150.38      141.34      9.92 o 
  -5  -3   6      131.06      110.64      4.56 o 
  -4  -3   6       93.47       94.17      4.49 o 
  -3  -3   6     1081.59     1032.36     22.61 o 
  -2  -3   6       12.03        9.03      1.13 o 
  -1  -3   6     1127.38     1062.29     18.93 o 
   0  -3   6     4217.05     4221.37     63.27 o 
   1  -3   6     3819.67     3938.36     56.06 o 
   2  -3   6     2870.23     2929.23     47.76 o 
   3  -3   6      292.66      264.41      6.69 o 
   4  -3   6     1880.43     1840.38     45.37 o 
   5  -3   6       43.17       48.86      4.24 o 
   6  -3   6        0.00        1.56      1.76 o 
   7  -3   6       63.41       59.03      6.36 o 
   8  -3   6      109.40      108.86      8.48 o 
   9  -3   6       21.63       19.09      4.24 o 
  -8  -2   6       40.16       41.41      5.23 o 
  -7  -2   6      341.21      351.55     22.79 o 
  -6  -2   6      881.00      858.25     24.51 o 
  -5  -2   6      977.36      953.35     26.18 o 
  -4  -2   6      844.09      822.23     21.56 o 
  -3  -2   6     1062.34     1038.27     22.46 o 
  -2  -2   6      371.18      407.50      9.25 o 
  -1  -2   6     1232.52     1271.13     23.06 o 
   0  -2   6      234.28      250.75      5.25 o 
   1  -2   6       24.93       25.95      1.36 o 
   2  -2   6       81.95      107.61      2.73 o 
   3  -2   6        1.54        1.87      0.82 o 
   4  -2   6      904.49      899.19     23.45 o 
   5  -2   6     2273.05     2359.86     67.64 o 
   6  -2   6      893.68      904.89     28.58 o 
   7  -2   6      845.25      878.33     37.47 o 
   8  -2   6      657.57      656.36     29.34 o 
   9  -2   6      399.47      431.92     21.21 o 
  -8  -1   6       61.49       60.26      5.88 o 
  -7  -1   6        7.40       10.12      2.86 o 
  -6  -1   6      130.83      119.33      6.61 o 
  -5  -1   6        8.52       11.20      2.63 o 
  -4  -1   6       12.64       11.40      1.44 o 
  -3  -1   6        2.49        1.77      1.05 o 
  -2  -1   6     1951.28     1907.40     35.28 o 
  -1  -1   6     5494.62     5305.97     86.38 o 
   0  -1   6     1080.93      945.27     15.15 o 
   1  -1   6     3168.75     3203.75     47.48 o 
   2  -1   6     2181.95     2277.47     33.55 o 
   3  -1   6     1992.49     1973.51     29.56 o 
   4  -1   6      212.25      233.96      6.04 o 
   5  -1   6      709.88      697.37     17.39 o 
   6  -1   6      571.81      548.33     18.27 o 
   7  -1   6      277.75      293.72     15.20 o 
   8  -1   6      158.84      166.12     10.25 o 
   9  -1   6       34.02       45.95      5.30 o 
  10  -1   6      104.46       92.25      7.78 o 
  -8   0   6      225.33      236.24     13.61 o 
  -7   0   6      261.40      274.62     10.91 o 
  -6   0   6      398.53      412.87     13.76 o 
  -5   0   6      485.87      465.10     14.55 o 
  -4   0   6      627.20      582.46     14.62 o 
  -3   0   6      713.58      726.45     17.00 o 
  -2   0   6     1251.24     1220.92     23.20 o 
  -1   0   6      657.07      621.17     13.35 o 
   0   0   6     3980.30     4218.68     87.67 o 
   1   0   6     1909.81     2022.06     29.71 o 
   2   0   6      508.88      512.63      8.60 o 
   3   0   6        9.86       13.04      1.22 o 
   4   0   6     2590.16     2692.42     46.96 o 
   5   0   6      859.97      908.74     24.03 o 
   6   0   6     1986.34     1996.99     51.89 o 
   7   0   6     1352.02     1362.91     54.43 o 
   8   0   6      366.93      342.14     16.97 o 
   9   0   6       54.86       56.20      5.66 o 
  10   0   6       94.49       74.58      6.72 o 
  -8   1   6      117.44      132.27     14.31 o 
  -7   1   6      665.20      631.09     19.62 o 
  -6   1   6      298.06      305.16     11.69 o 
  -5   1   6      707.13      709.64     20.27 o 
  -4   1   6      455.82      464.23     14.99 o 
  -3   1   6      157.12      157.27      4.85 o 
  -2   1   6      693.85      679.53     13.58 o 
  -1   1   6     1431.34     1330.38     20.34 o 
   0   1   6     2326.70     2440.58     32.43 o 
   1   1   6     4160.45     4503.90     59.01 o 
   2   1   6     1270.21     1183.24     17.24 o 
   3   1   6     3262.97     3251.86     45.72 o 
   4   1   6     1878.18     1825.08     30.56 o 
   5   1   6     3841.06     3781.21    141.70 o 
   6   1   6     2492.31     2487.94     81.83 o 
   7   1   6     1817.99     1767.97     69.63 o 
   8   1   6      357.15      362.64     17.67 o 
   9   1   6       75.71       78.82      6.72 o 
  10   1   6       89.35      106.74      8.13 o 
  -8   2   6       62.54       75.78      6.53 o 
  -7   2   6       11.64       11.02      6.40 o 
  -6   2   6       59.50       66.26      4.94 o 
  -5   2   6       95.16       80.03      5.99 o 
  -4   2   6     1668.96     1624.68     43.57 o 
  -3   2   6      789.36      730.50     14.93 o 
  -2   2   6     2586.61     2428.17     45.67 o 
  -1   2   6     3855.65     3858.80     56.53 o 
   0   2   6     5379.07     5562.41     81.23 o 
   1   2   6     4293.21     4481.23     62.55 o 
   2   2   6     2462.23     2575.59     33.48 o 
   3   2   6       89.18      115.11      2.97 o 
   4   2   6      114.37      107.96      3.16 o 
   5   2   6      127.45      132.06      4.36 o 
   6   2   6      107.66       94.25      5.39 o 
   7   2   6        7.25       12.02      3.18 o 
   8   2   6       81.14       87.30      7.07 o 
   9   2   6      234.54      226.56     12.72 o 
  10   2   6      304.85      309.27     16.26 o 
  -8   3   6      261.18      321.37     14.34 o 
  -7   3   6      603.81      645.14     23.10 o 
  -6   3   6      717.14      684.99     30.75 o 
  -5   3   6      469.66      480.89     25.63 o 
  -4   3   6       82.57       85.83      6.36 o 
  -3   3   6      877.25      935.77     23.71 o 
  -2   3   6      951.85     1024.21     17.07 o 
  -1   3   6      580.51      571.20     10.25 o 
   0   3   6        1.71        6.06      0.73 o 
   1   3   6        4.96       10.63      1.08 o 
   2   3   6     2077.96     2193.39     27.33 o 
   3   3   6     1984.80     1888.13     25.94 o 
   4   3   6     4502.46     4449.86     86.08 o 
   5   3   6     3675.71     3512.56     88.09 o 
   6   3   6     4451.68     4384.14    119.59 o 
   7   3   6     2255.90     2178.43     68.96 o 
   8   3   6      669.52      663.78     28.98 o 
   9   3   6      139.78      127.60      8.84 o 
  10   3   6       29.94       34.64      4.95 o 
  -7   4   6        7.94       11.07      3.41 o 
  -6   4   6      126.55      127.24      9.54 o 
  -5   4   6       20.75       18.03      4.24 o 
  -4   4   6       25.10       23.84      7.25 o 
  -3   4   6     1894.64     1941.16     39.03 o 
  -2   4   6     3107.18     3149.36     48.78 o 
  -1   4   6     1467.54     1346.01     19.21 o 
   0   4   6     2257.67     2326.71     31.85 o 
   1   4   6     1177.91     1109.29     14.89 o 
   2   4   6     2161.97     2156.82     28.35 o 
   3   4   6     1293.61     1273.95     18.96 o 
   4   4   6     3324.36     3404.67     60.58 o 
   5   4   6     1268.37     1247.69     42.88 o 
   6   4   6      562.42      536.24     17.87 o 
   7   4   6      133.43      124.86      7.22 o 
   8   4   6       25.26       30.13      4.24 o 
   9   4   6       12.57        7.07      3.18 o 
  10   4   6       36.67       42.77      5.66 o 
  -7   5   6        1.50       -1.41      2.83 o 
  -6   5   6      142.12      143.15     10.25 o 
  -5   5   6      765.31      788.20     34.64 o 
  -4   5   6      507.33      532.01     20.65 o 
  -3   5   6      866.19      891.80     28.75 o 
  -2   5   6     1646.85     1641.51     33.51 o 
  -1   5   6     3725.18     3773.53     56.06 o 
   0   5   6     1921.92     1921.31     28.27 o 
   1   5   6      204.36      213.79      4.10 o 
   2   5   6       74.19       57.72      1.99 o 
   3   5   6      985.97     1049.94     15.50 o 
   4   5   6      852.87      831.80     15.55 o 
   5   5   6     1193.73     1148.61     28.53 o 
   6   5   6      660.78      637.04     20.81 o 
   7   5   6      442.59      454.54     17.91 o 
   8   5   6      782.18      793.52     28.25 o 
   9   5   6      347.36      322.70     14.23 o 
  10   5   6      788.57      863.84     37.11 o 
  -7   6   6      311.85      365.82     19.79 o 
  -6   6   6      128.52      130.42     10.25 o 
  -5   6   6      348.89      353.70     22.97 o 
  -4   6   6       31.34       27.04      4.32 o 
  -3   6   6       48.20       55.13      4.42 o 
  -2   6   6       17.65       15.38      2.66 o 
  -1   6   6      207.23      242.31      5.72 o 
   0   6   6      222.26      238.56      5.29 o 
   1   6   6      308.60      290.36      6.12 o 
   2   6   6      465.88      469.62      9.85 o 
   3   6   6     3626.51     3628.18     51.46 o 
   4   6   6     2547.92     2478.13     40.30 o 
   5   6   6     2366.69     2317.16     54.69 o 
   6   6   6      782.39      779.81     28.28 o 
   7   6   6      111.52      116.50     12.19 o 
   8   6   6        4.88        3.35      3.18 o 
   9   6   6        1.65       -0.42      2.46 o 
  10   6   6       36.74       26.16      4.95 o 
  -7   7   6       52.40       61.50      7.78 o 
  -6   7   6       15.72       25.80      5.66 o 
  -5   7   6       50.20       42.61      7.07 o 
  -4   7   6      735.23      795.98     34.66 o 
  -3   7   6     2083.80     2084.69     55.30 o 
  -2   7   6     2712.79     2651.05     68.82 o 
  -1   7   6     1764.18     1695.92     35.40 o 
   0   7   6      908.88      874.74     19.86 o 
   1   7   6        7.99       14.38      2.23 o 
   2   7   6        9.28       15.54      1.57 o 
   3   7   6        4.35        4.97      1.20 o 
   4   7   6       77.52       73.97      3.20 o 
   5   7   6       14.05       15.04      1.95 o 
   6   7   6        3.69        2.76      2.35 o 
   7   7   6      138.49      126.14      7.97 o 
   8   7   6      570.86      546.55     21.50 o 
   9   7   6     1105.84     1123.01     47.72 o 
  10   7   6      188.38      201.77     11.00 o 
  -6   8   6        5.90        1.77      3.53 o 
  -5   8   6      184.81      159.16     10.58 o 
  -4   8   6        0.90        2.92      2.96 o 
  -3   8   6        2.38       -0.19      2.02 o 
  -2   8   6        4.12        6.10      2.38 o 
  -1   8   6       81.71       80.88      3.64 o 
   0   8   6      301.81      286.25      7.33 o 
   1   8   6      127.67      140.20      5.23 o 
   2   8   6     1013.32     1045.41     17.66 o 
   3   8   6     1632.28     1588.96     27.58 o 
   4   8   6     1814.62     1770.21     31.69 o 
   5   8   6     1271.31     1263.98     29.85 o 
   6   8   6      667.17      671.41     24.78 o 
   7   8   6      131.18      144.36      8.56 o 
   8   8   6       40.85       41.81      5.30 o 
   9   8   6       76.82       84.70      9.37 o 
  -5   9   6      349.48      375.55     21.74 o 
  -4   9   6      335.20      368.42     17.87 o 
  -3   9   6      164.22      190.80     16.79 o 
  -2   9   6      526.97      512.61     26.77 o 
  -1   9   6      719.63      685.02     22.49 o 
   0   9   6      580.98      553.99     13.94 o 
   1   9   6     1916.08     1879.57     34.14 o 
   2   9   6      991.57      985.23     21.96 o 
   3   9   6      405.06      413.66     10.45 o 
   4   9   6      348.47      339.41      8.87 o 
   5   9   6       99.23      100.80      4.35 o 
   6   9   6        4.52        3.12      2.49 o 
   7   9   6      161.12      164.55      9.47 o 
   8   9   6      108.95      115.93     15.02 o 
   9   9   6      386.20      401.26     17.91 o 
  -5  10   6      135.74      156.04     11.13 o 
  -4  10   6      420.30      404.23     44.71 o 
  -3  10   6      592.51      592.57     29.87 o 
  -2  10   6      148.15      137.27      9.59 o 
  -1  10   6      287.76      277.83     10.76 o 
   0  10   6      372.76      376.12     10.80 o 
   1  10   6       87.63      101.50      4.83 o 
   2  10   6      126.04      135.37      6.01 o 
   3  10   6      107.11      103.87      7.79 o 
   4  10   6      130.24      128.37      5.24 o 
   5  10   6      102.57      110.18      5.53 o 
   6  10   6      104.67      100.75      9.19 o 
   7  10   6      731.65      701.29     30.93 o 
   8  10   6      463.94      448.23     39.94 o 
   9  10   6      146.12      144.33      9.79 o 
  -4  11   6        0.03       -0.71      3.26 o 
  -3  11   6       16.85       17.56      6.54 o 
  -2  11   6       28.40       31.47      5.55 o 
  -1  11   6        4.29        3.29      5.27 o 
   0  11   6      533.51      509.37     21.91 o 
   1  11   6      898.06      910.04     34.26 o 
   2  11   6     1417.19     1395.35     36.01 o 
   3  11   6     1231.70     1212.08     38.77 o 
   4  11   6      600.96      600.47     14.98 o 
   5  11   6      310.62      307.97     14.19 o 
   6  11   6        5.32        0.88      2.80 o 
   7  11   6       26.04       25.25      4.63 o 
   8  11   6       48.35       52.00      6.26 o 
  -3  12   6      236.91      211.09     13.90 o 
  -2  12   6       55.77       46.55      6.92 o 
  -1  12   6        0.57       -2.15      2.94 o 
   0  12   6      118.39      114.87      7.31 o 
   1  12   6       24.50       21.91      4.25 o 
   2  12   6       84.22       81.51      7.02 o 
   3  12   6      127.65      132.01      7.32 o 
   4  12   6       91.56       89.06      6.61 o 
   5  12   6        9.01       12.74      3.63 o 
   6  12   6      383.88      398.09     35.17 o 
   7  12   6      106.50      125.09     17.32 o 
  -2  13   6      164.68      160.97     12.14 o 
  -1  13   6       17.97       18.56      7.32 o 
   0  13   6      202.32      240.21     11.71 o 
   1  13   6      381.07      447.04     23.23 o 
   2  13   6      439.20      468.28     27.67 o 
   3  13   6      173.28      176.39     10.39 o 
   4  13   6       24.42       27.93      5.50 o 
   5  13   6       21.90       20.60      7.07 o 
   6  13   6       56.15       39.94     12.72 o 
   1  14   6       35.15       22.02      5.39 o 
   2  14   6      144.45      136.44      9.31 o 
   3  14   6      322.25      348.13     15.65 o 
   4  14   6      156.06      167.56     10.22 o 
  -3  -9   7       52.57       49.48      8.48 o 
  -2  -9   7        0.06        0.10      2.54 o 
  -1  -9   7       35.54       34.37      4.87 o 
   0  -9   7       20.42       26.09      4.42 o 
   1  -9   7        1.01       -0.02      3.71 o 
   2  -9   7        5.51        4.44      3.20 o 
   3  -9   7      117.06      129.36     15.20 o 
  -4  -8   7        0.62        2.83      5.30 o 
  -3  -8   7      619.41      630.83     33.97 o 
  -2  -8   7      573.62      543.49     17.66 o 
  -1  -8   7      432.92      453.25     15.92 o 
   0  -8   7      933.87     1022.75     41.45 o 
   1  -8   7      696.27      737.33     29.10 o 
   2  -8   7      476.32      517.83     18.67 o 
   3  -8   7        5.44        5.57      4.12 o 
   4  -8   7       69.22       64.68      8.48 o 
   5  -8   7       13.72        6.36      4.59 o 
  -5  -7   7      161.46      148.20     10.10 o 
  -4  -7   7       83.32       72.21      9.72 o 
  -3  -7   7        1.53       -0.38      1.91 o 
  -2  -7   7       22.03       23.89      2.52 o 
  -1  -7   7     1137.02     1110.94     27.71 o 
   0  -7   7      143.87      149.05     11.99 o 
   1  -7   7      102.30       89.81      5.99 o 
   2  -7   7        4.02        3.96      2.44 o 
   3  -7   7       32.48       34.38      3.18 o 
   4  -7   7      242.33      237.85     12.14 o 
   5  -7   7      449.77      464.35     19.10 o 
   6  -7   7      229.92      239.64     15.91 o 
  -6  -6   7       43.29       48.60      8.13 o 
  -5  -6   7       30.30       34.35      7.78 o 
  -4  -6   7        5.72        2.83      2.70 o 
  -3  -6   7       18.84       18.41      4.42 o 
  -2  -6   7      107.32      119.76      4.36 o 
  -1  -6   7     2059.70     2034.36     37.05 o 
   0  -6   7      491.96      506.96     14.54 o 
   1  -6   7      410.14      419.61     12.61 o 
   2  -6   7      266.81      289.40     11.97 o 
   3  -6   7      522.87      527.96     14.28 o 
   4  -6   7      580.29      575.50     28.28 o 
   5  -6   7      476.81      491.30     19.26 o 
   6  -6   7      435.08      410.57     24.03 o 
   7  -6   7      146.51      142.09     11.66 o 
  -6  -5   7       26.61       32.90      5.18 o 
  -5  -5   7        1.58        0.23      2.43 o 
  -4  -5   7      446.14      468.62     18.59 o 
  -3  -5   7      842.50      896.61     25.43 o 
  -2  -5   7     1308.37     1353.77     25.29 o 
  -1  -5   7      183.68      172.75      7.38 o 
   0  -5   7     1166.53     1162.32     23.49 o 
   1  -5   7      771.83      796.63     20.44 o 
   2  -5   7       11.42        8.23      3.67 o 
   3  -5   7        0.67        2.91      1.64 o 
   4  -5   7      148.89      153.04      7.33 o 
   5  -5   7      224.27      232.00     11.21 o 
   6  -5   7       72.03       71.28      6.34 o 
   7  -5   7        6.94        3.18      3.18 o 
   8  -5   7       17.65       16.26      5.30 o 
  -7  -4   7      298.73      316.67     15.03 o 
  -6  -4   7      251.31      289.88     13.64 o 
  -5  -4   7      162.24      157.47      8.03 o 
  -4  -4   7       46.41       47.83      4.43 o 
  -3  -4   7        8.75        9.23      2.14 o 
  -2  -4   7        5.16        3.16      1.16 o 
  -1  -4   7        0.47       -0.34      1.00 o 
   0  -4   7      157.68      162.64      4.78 o 
   1  -4   7      871.44      915.09     24.55 o 
   2  -4   7      432.68      460.57     11.27 o 
   3  -4   7     1776.61     1791.21     39.20 o 
   4  -4   7     1126.31     1141.30     30.30 o 
   5  -4   7     2087.98     2068.54     61.37 o 
   6  -4   7      764.16      756.40     26.01 o 
   7  -4   7      264.83      238.58     14.84 o 
   8  -4   7       34.48       31.81      5.66 o 
  -7  -3   7        4.01        3.86      3.12 o 
  -6  -3   7        6.27        1.83      2.56 o 
  -5  -3   7      341.49      335.47     20.26 o 
  -4  -3   7      217.23      220.52      7.72 o 
  -3  -3   7      666.10      596.53     17.75 o 
  -2  -3   7     2518.37     2431.94     44.88 o 
  -1  -3   7     2216.00     2199.38     37.37 o 
   0  -3   7     1302.46     1302.08     23.09 o 
   1  -3   7      179.33      181.03      4.51 o 
   2  -3   7     1598.85     1532.15     30.56 o 
   3  -3   7      518.37      515.64     12.57 o 
   4  -3   7       50.67       60.22      4.15 o 
   5  -3   7       45.34       50.17      6.19 o 
   6  -3   7        4.10        4.74      2.35 o 
   7  -3   7       39.43       38.88      5.66 o 
   8  -3   7      141.17      151.63     11.31 o 
   9  -3   7      238.63      230.45     14.49 o 
  -7  -2   7      176.39      160.84      9.85 o 
  -6  -2   7      122.43      104.14      9.88 o 
  -5  -2   7      186.82      182.93     13.03 o 
  -4  -2   7      985.55      979.34     23.39 o 
  -3  -2   7     1557.55     1466.98     33.01 o 
  -2  -2   7      100.28      100.48      4.78 o 
  -1  -2   7      830.05      816.85     21.92 o 
   0  -2   7       37.61       41.43      2.51 o 
   1  -2   7      186.48      191.64      4.35 o 
   2  -2   7     1865.72     1881.04     31.98 o 
   3  -2   7     1831.22     1844.36     34.73 o 
   4  -2   7     2716.84     2751.14     66.06 o 
   5  -2   7      419.18      434.66     15.80 o 
   6  -2   7      724.98      711.38     46.30 o 
   7  -2   7      882.07      847.93     37.11 o 
   8  -2   7      617.17      607.58     28.28 o 
   9  -2   7      267.77      257.67     15.20 o 
  -7  -1   7       35.61       37.67      4.95 o 
  -6  -1   7        1.40       -1.96      1.96 o 
  -5  -1   7       40.86       42.61      5.04 o 
  -4  -1   7      465.01      456.41     12.44 o 
  -3  -1   7     1430.79     1372.75     30.86 o 
  -2  -1   7      579.60      515.07     11.35 o 
  -1  -1   7      791.59      728.76     14.90 o 
   0  -1   7      822.84      805.51     15.34 o 
   1  -1   7     3080.85     3117.57     52.28 o 
   2  -1   7     3954.55     3929.96     60.30 o 
   3  -1   7     2780.94     2772.72     48.28 o 
   4  -1   7     4320.79     4362.49     90.20 o 
   5  -1   7     1774.58     1798.98     52.37 o 
   6  -1   7      269.56      252.36     13.78 o 
   7  -1   7       55.68       61.15      6.36 o 
   8  -1   7      109.12      121.94      9.19 o 
   9  -1   7      182.23      196.87     12.72 o 
  -7   0   7       10.15        7.07      4.77 o 
  -6   0   7       98.82       97.80      6.11 o 
  -5   0   7      685.04      711.65     20.72 o 
  -4   0   7     1500.99     1498.05     46.53 o 
  -3   0   7     1668.65     1609.36     37.77 o 
  -2   0   7     4080.28     4019.10     78.85 o 
  -1   0   7     1501.92     1553.88     26.88 o 
   0   0   7      645.76      658.03     12.16 o 
   1   0   7      388.48      398.44      7.22 o 
   2   0   7      292.20      338.34      6.53 o 
   3   0   7       64.05       61.12      2.46 o 
   4   0   7       12.78       20.28      1.93 o 
   5   0   7      190.31      205.60      8.44 o 
   6   0   7      428.06      477.51     22.27 o 
   7   0   7      346.93      374.31     18.73 o 
   8   0   7     1057.67     1041.62     43.83 o 
   9   0   7      851.94      798.45     35.35 o 
  10   0   7      928.61      899.54     38.88 o 
  -7   1   7      113.89      108.59     19.09 o 
  -6   1   7      346.19      341.27     12.60 o 
  -5   1   7       30.60       31.79      3.63 o 
  -4   1   7       17.79       27.54      1.96 o 
  -3   1   7        0.20       -0.51      1.38 o 
  -2   1   7       30.71       30.94      2.02 o 
  -1   1   7      279.75      260.98      5.48 o 
   0   1   7      916.12      925.95     14.26 o 
   1   1   7     2476.75     2388.67     32.22 o 
   2   1   7     3731.09     3666.19     58.13 o 
   3   1   7     7254.07     7371.34    108.13 o 
   4   1   7     2825.43     2796.26     48.38 o 
   5   1   7     1606.87     1654.92     70.99 o 
   6   1   7      513.12      487.76     22.62 o 
   7   1   7      281.66      255.90     14.14 o 
   8   1   7        1.11        0.71      2.47 o 
   9   1   7      107.31       91.54      7.78 o 
  10   1   7       86.06      102.85      8.48 o 
  -7   2   7       28.80       29.28      8.13 o 
  -6   2   7      426.61      411.46     25.00 o 
  -5   2   7      262.81      273.16     12.47 o 
  -4   2   7      574.42      516.05     19.91 o 
  -3   2   7      898.95      891.48     22.16 o 
  -2   2   7      962.24      950.79     19.29 o 
  -1   2   7     1041.95     1098.35     16.76 o 
   0   2   7     2755.68     2845.27     40.65 o 
   1   2   7      662.63      603.25      9.19 o 
   2   2   7     1543.23     1606.66     22.62 o 
   3   2   7      727.50      684.40     10.61 o 
   4   2   7     1341.18     1352.29     23.14 o 
   5   2   7      126.41      138.00      6.52 o 
   6   2   7        0.89        1.72      1.82 o 
   7   2   7      471.46      510.03     23.68 o 
   8   2   7      909.76      928.52     39.59 o 
   9   2   7      863.76      902.72     38.88 o 
  10   2   7      296.24      255.55     14.84 o 
  -7   3   7       36.28       38.01      5.03 o 
  -6   3   7       77.40       94.10     17.32 o 
  -5   3   7      835.00      852.94     29.13 o 
  -4   3   7     1074.79      982.33     66.21 o 
  -3   3   7      701.07      706.71     18.12 o 
  -2   3   7       95.28       99.53      3.54 o 
  -1   3   7       85.74       97.68      2.53 o 
   0   3   7      578.20      589.96      9.77 o 
   1   3   7     2223.23     2203.22     29.81 o 
   2   3   7     1483.43     1491.03     20.15 o 
   3   3   7     1326.98     1348.94     18.47 o 
   4   3   7     2597.97     2577.38     44.31 o 
   5   3   7     1621.59     1576.83     45.65 o 
   6   3   7     1023.36     1010.43     30.75 o 
   7   3   7      404.87      403.80     17.85 o 
   8   3   7      340.60      330.83     17.32 o 
   9   3   7      184.61      208.18     12.72 o 
  10   3   7      100.59       97.91      8.48 o 
  -7   4   7        6.13        8.86      3.59 o 
  -6   4   7       25.65       25.80      5.30 o 
  -5   4   7      267.07      264.03     15.55 o 
  -4   4   7      189.66      201.00     10.25 o 
  -3   4   7       48.19       42.11      3.23 o 
  -2   4   7      112.96      107.96      4.48 o 
  -1   4   7     1174.36     1170.13     23.56 o 
   0   4   7     1678.98     1588.76     21.22 o 
   1   4   7     3969.39     4063.48     52.39 o 
   2   4   7     3486.53     3599.38     49.54 o 
   3   4   7     2589.35     2567.72     37.80 o 
   4   4   7      445.95      448.36      8.46 o 
   5   4   7      125.22      128.72      5.33 o 
   6   4   7        3.12        2.41      1.95 o 
   7   4   7      171.23      177.91     12.72 o 
   8   4   7      100.44       85.73      6.41 o 
   9   4   7      107.27      109.92      8.84 o 
  10   4   7      164.73      171.42     11.66 o 
  -7   5   7      546.56      562.70     27.92 o 
  -6   5   7      491.04      504.38     25.10 o 
  -5   5   7      819.01      872.32     38.53 o 
  -4   5   7      539.92      550.68     26.16 o 
  -3   5   7     1057.83     1059.43     29.50 o 
  -2   5   7      141.61      126.82      5.60 o 
  -1   5   7       30.39       31.67      1.96 o 
   0   5   7      287.49      301.17      6.55 o 
   1   5   7        6.15        5.72      0.85 o 
   2   5   7       43.62       45.61      1.89 o 
   3   5   7       95.52       98.81      3.20 o 
   4   5   7      776.16      755.86     14.55 o 
   5   5   7     1726.85     1673.77     40.52 o 
   6   5   7     1807.99     1760.53     56.65 o 
   7   5   7     1630.77     1593.37     52.36 o 
   8   5   7     2220.74     2187.43     70.87 o 
   9   5   7      555.13      562.61     22.20 o 
  10   5   7        4.67        7.78      3.53 o 
  -6   6   7       11.82        7.07      4.24 o 
  -5   6   7       76.08       65.04      7.78 o 
  -4   6   7      196.54      202.58     18.38 o 
  -3   6   7      160.89      143.86      7.02 o 
  -2   6   7      307.65      300.03     11.22 o 
  -1   6   7     1015.91      955.59     21.12 o 
   0   6   7     2170.13     2098.71     36.55 o 
   1   6   7     3866.14     3985.34     57.86 o 
   2   6   7     3802.81     3893.58     58.54 o 
   3   6   7     2617.37     2606.64     42.49 o 
   4   6   7      378.98      380.12      8.84 o 
   5   6   7      559.09      559.02     15.68 o 
   6   6   7      377.27      357.63     16.26 o 
   7   6   7     1083.67     1084.19     37.01 o 
   8   6   7        0.79        1.67      3.00 o 
   9   6   7      126.77      115.94      7.96 o 
  10   6   7       52.74       49.84      6.36 o 
  -6   7   7      338.16      370.42     20.85 o 
  -5   7   7      508.64      552.09     27.57 o 
  -4   7   7     1067.62     1076.77     44.20 o 
  -3   7   7      637.43      609.29     19.26 o 
  -2   7   7      482.22      460.12     15.49 o 
  -1   7   7      245.96      234.05      8.97 o 
   0   7   7      780.84      806.65     15.57 o 
   1   7   7      882.22      862.88     16.32 o 
   2   7   7      652.22      618.93     10.58 o 
   3   7   7      181.64      199.48      7.04 o 
   4   7   7        7.57        7.63      2.27 o 
   5   7   7      383.64      368.68     11.51 o 
   6   7   7     1565.35     1497.45     49.48 o 
   7   7   7     1364.16     1321.71     44.46 o 
   8   7   7      246.40      249.39     12.47 o 
   9   7   7      132.27      128.57     12.37 o 
  10   7   7      423.39      430.30     27.75 o 
  -6   8   7      121.93      128.30     11.66 o 
  -5   8   7      152.75      169.30     13.08 o 
  -4   8   7      174.53      155.93     11.84 o 
  -3   8   7       12.60       16.67      5.13 o 
  -2   8   7       42.78       36.20      4.13 o 
  -1   8   7        5.46        4.72      2.02 o 
   0   8   7      210.46      210.72      6.60 o 
   1   8   7      384.18      367.65      8.92 o 
   2   8   7      604.59      599.02     11.26 o 
   3   8   7      538.50      544.85     10.90 o 
   4   8   7     1366.31     1370.95     27.35 o 
   5   8   7      725.45      732.87     18.71 o 
   6   8   7      798.92      789.39     28.64 o 
   7   8   7     1496.39     1413.73     47.92 o 
   8   8   7     1129.17     1107.01     38.77 o 
   9   8   7      259.75      274.63     13.65 o 
  -5   9   7       16.00       14.14      5.30 o 
  -4   9   7        0.69       -0.42      3.19 o 
  -3   9   7      203.22      174.26     11.28 o 
  -2   9   7      850.36      806.16     37.11 o 
  -1   9   7     1213.89     1237.03     52.09 o 
   0   9   7     1603.60     1554.29     31.57 o 
   1   9   7     1045.83      996.36     19.86 o 
   2   9   7      606.06      568.11     15.08 o 
   3   9   7       17.59       17.97      1.98 o 
   4   9   7       32.88       36.97      2.47 o 
   5   9   7        2.24        2.71      1.43 o 
   6   9   7        0.33        4.19      2.65 o 
   7   9   7       63.98       71.60     21.56 o 
   8   9   7       92.83       96.23      7.49 o 
   9   9   7       26.18       26.39      9.90 o 
  -4  10   7       11.46       16.61      6.19 o 
  -3  10   7        3.10        1.95      3.56 o 
  -2  10   7        4.00        7.37      5.13 o 
  -1  10   7       52.18       54.58     11.62 o 
   0  10   7      158.83      146.02      6.07 o 
   1  10   7      201.28      188.37      8.45 o 
   2  10   7        1.09        2.65      1.94 o 
   3  10   7       98.62      101.70      5.89 o 
   4  10   7      166.84      185.80      6.51 o 
   5  10   7      734.53      701.23     21.51 o 
   6  10   7     1490.27     1451.15     49.43 o 
   7  10   7      116.26      132.79      9.09 o 
   8  10   7      189.19      212.76     12.20 o 
  -4  11   7       32.52       43.79      6.85 o 
  -3  11   7       64.68       66.81      7.95 o 
  -2  11   7      207.59      220.28     13.05 o 
  -1  11   7      632.00      681.89     22.95 o 
   0  11   7      414.07      410.96     13.91 o 
   1  11   7      148.42      148.66      8.58 o 
   2  11   7       26.41       21.22      9.08 o 
   3  11   7      121.98      121.47      8.98 o 
   4  11   7      210.81      203.38      8.53 o 
   5  11   7      117.88      128.97      9.49 o 
   6  11   7      194.18      197.92     11.72 o 
   7  11   7       48.20       54.46      6.47 o 
   8  11   7        8.31       10.60      4.27 o 
  -2  12   7      119.92      112.92     10.00 o 
  -1  12   7      275.37      280.00     17.51 o 
   0  12   7      619.01      629.43     24.67 o 
   1  12   7       33.11       35.59      6.30 o 
   2  12   7        1.35       -2.69      2.69 o 
   3  12   7       15.17       18.03      3.51 o 
   4  12   7      483.34      486.17     18.20 o 
   5  12   7      503.47      511.94     43.83 o 
   6  12   7       17.66       21.05      4.76 o 
   7  12   7       83.55       82.57      9.72 o 
  -1  13   7      194.53      211.98     17.07 o 
   0  13   7       30.98       38.45     12.55 o 
   1  13   7        6.35        4.45      3.21 o 
   2  13   7        4.03       -0.26      3.31 o 
   3  13   7      167.04      178.49     10.51 o 
   4  13   7      205.68      218.46     11.20 o 
   5  13   7      434.17      431.02     22.75 o 
   6  13   7      204.40      211.08     23.33 o 
   1  14   7      139.59      147.44      9.31 o 
   2  14   7       88.81       92.11      7.80 o 
   3  14   7       62.64       64.01      6.95 o 
   0  -9   8        0.45        0.74      3.06 o 
   1  -9   8      182.22      195.30     11.46 o 
  -3  -8   8       37.50       36.41      7.42 o 
  -2  -8   8      193.31      201.82     16.26 o 
  -1  -8   8      188.78      215.40     10.99 o 
   0  -8   8      143.35      135.36      9.00 o 
   1  -8   8      105.72      103.26     11.49 o 
   2  -8   8      218.40      213.49     11.62 o 
   3  -8   8      241.40      217.37     19.44 o 
   4  -8   8       60.27       64.68     11.66 o 
  -4  -7   8      112.08      129.57      9.37 o 
  -3  -7   8      873.27      805.69     29.10 o 
  -2  -7   8      100.34       93.66     10.60 o 
  -1  -7   8       68.56       60.72      4.93 o 
   0  -7   8       40.60       38.94      3.93 o 
   1  -7   8       39.74       44.26      4.71 o 
   2  -7   8      178.63      172.86     11.24 o 
   3  -7   8       65.02       58.82      6.95 o 
   4  -7   8       76.65       86.57      6.55 o 
   5  -7   8       65.27       75.64      9.54 o 
  -5  -6   8        1.81       -0.03      4.95 o 
  -4  -6   8        2.22        0.66      2.97 o 
  -3  -6   8      321.26      306.83     12.21 o 
  -2  -6   8       47.47       48.33      3.00 o 
  -1  -6   8      223.35      225.54      9.35 o 
   0  -6   8      744.85      741.55     19.92 o 
   1  -6   8      752.49      815.08     24.68 o 
   2  -6   8     1478.43     1515.88     41.48 o 
   3  -6   8      959.32      976.11     23.93 o 
   4  -6   8      500.32      464.72     16.01 o 
   5  -6   8       65.50       69.53      6.71 o 
   6  -6   8       10.90       16.89      6.01 o 
  -5  -5   8      449.94      466.41     19.56 o 
  -4  -5   8      637.99      653.85     20.74 o 
  -3  -5   8      208.71      193.11      9.07 o 
  -2  -5   8      577.35      591.01     23.15 o 
  -1  -5   8      428.83      423.37     10.03 o 
   0  -5   8      101.95       98.97      5.14 o 
   1  -5   8       63.93       73.20      4.59 o 
   2  -5   8       89.58      100.90      5.98 o 
   3  -5   8       36.79       35.15      3.14 o 
   4  -5   8        1.86        4.67      2.37 o 
   5  -5   8       53.18       44.70      5.83 o 
   6  -5   8      260.09      246.74     12.47 o 
   7  -5   8      455.70      433.33     24.03 o 
  -6  -4   8        9.47        9.84      6.19 o 
  -5  -4   8       84.74       84.73     14.67 o 
  -4  -4   8      249.77      261.63     15.43 o 
  -3  -4   8       98.69       93.34      7.00 o 
  -2  -4   8       84.11       75.50      4.02 o 
  -1  -4   8      429.50      414.68      9.32 o 
   0  -4   8      312.71      320.23      7.72 o 
   1  -4   8     1206.42     1204.13     29.14 o 
   2  -4   8      989.99     1044.64     24.48 o 
   3  -4   8     1594.27     1566.04     35.04 o 
   4  -4   8      936.20      907.09     31.27 o 
   5  -4   8      547.42      513.00     19.48 o 
   6  -4   8      322.55      348.16     16.08 o 
   7  -4   8      287.40      265.44     16.61 o 
   8  -4   8      310.56      314.93     18.73 o 
  -6  -3   8       14.17       15.41      4.33 o 
  -5  -3   8       84.01       85.81      6.33 o 
  -4  -3   8      352.51      309.73     11.95 o 
  -3  -3   8      203.24      193.61      7.46 o 
  -2  -3   8     1123.44     1084.18     23.05 o 
  -1  -3   8      576.42      585.46     12.71 o 
   0  -3   8     2265.95     2241.16     38.32 o 
   1  -3   8     2552.45     2459.48     51.89 o 
   2  -3   8     1491.69     1543.04     31.24 o 
   3  -3   8       56.25       74.94      3.93 o 
   4  -3   8       54.81       60.66      4.45 o 
   5  -3   8        0.83        5.61      7.78 o 
   6  -3   8       60.50       61.50      7.42 o 
   7  -3   8      224.10      235.40     14.84 o 
   8  -3   8      111.40      103.56      9.54 o 
  -6  -2   8      580.02      623.49     31.10 o 
  -5  -2   8     1033.39     1017.58     33.07 o 
  -4  -2   8      325.15      333.02     12.51 o 
  -3  -2   8      144.07      147.71      6.17 o 
  -2  -2   8       34.92       38.14      2.80 o 
  -1  -2   8       19.31       15.96      1.64 o 
   0  -2   8       90.23       87.22      3.33 o 
   1  -2   8       67.99       73.39      2.90 o 
   2  -2   8      128.01      134.42      4.84 o 
   3  -2   8       17.95       26.59      2.45 o 
   4  -2   8      724.09      710.37     19.96 o 
   5  -2   8     1152.16     1151.89     36.01 o 
   6  -2   8     1999.79     1983.93     79.53 o 
   7  -2   8     1307.86     1343.82     56.20 o 
   8  -2   8      383.49      344.97     19.09 o 
   9  -2   8      231.39      235.75     15.20 o 
  -7  -1   8        0.36       -1.57      2.68 o 
  -6  -1   8        1.77       -1.16      2.62 o 
  -5  -1   8        1.96        2.22      2.31 o 
  -4  -1   8        9.53       15.10      2.40 o 
  -3  -1   8      394.62      387.36     11.26 o 
  -2  -1   8       99.20       97.33      3.97 o 
  -1  -1   8     2354.69     2239.39     46.22 o 
   0  -1   8     3303.15     3217.71     64.11 o 
   1  -1   8     2539.90     2493.63     41.41 o 
   2  -1   8     1578.78     1598.96     31.01 o 
   3  -1   8     1201.48     1192.58     23.97 o 
   4  -1   8      229.85      254.37      8.87 o 
   5  -1   8       32.31       27.94      3.50 o 
   6  -1   8      118.10      130.78      9.90 o 
   7  -1   8        7.27       10.25      3.89 o 
   8  -1   8       24.78       15.91      4.24 o 
   9  -1   8        1.67        3.53      3.53 o 
  -7   0   8      177.22      179.78     14.31 o 
  -6   0   8      385.25      381.95     23.50 o 
  -5   0   8      374.60      361.77     13.11 o 
  -4   0   8      422.24      401.65     11.59 o 
  -3   0   8      712.56      701.22     20.35 o 
  -2   0   8      108.51      104.41      4.46 o 
  -1   0   8      629.44      622.37     13.74 o 
   0   0   8      560.91      528.39     11.53 o 
   1   0   8      692.36      703.09     15.63 o 
   2   0   8       37.39       42.64      2.49 o 
   3   0   8       94.55       86.50      3.49 o 
   4   0   8      461.42      496.47     12.24 o 
   5   0   8     2014.69     1980.97     75.46 o 
   6   0   8     2031.86     2064.87     82.35 o 
   7   0   8      717.39      691.71     31.46 o 
   8   0   8      816.41      745.08     33.93 o 
   9   0   8      235.38      216.67     13.78 o 
  -7   1   8       85.69       91.64      7.63 o 
  -6   1   8      133.29      134.68     15.49 o 
  -5   1   8       11.03       18.89      3.38 o 
  -4   1   8       30.84       30.89      3.09 o 
  -3   1   8       26.50       18.81      2.90 o 
  -2   1   8      918.86      870.74     19.51 o 
  -1   1   8     1384.63     1362.05     25.88 o 
   0   1   8     2298.64     2259.44     42.17 o 
   1   1   8     2974.14     3032.65     46.92 o 
   2   1   8      992.47     1027.50     16.49 o 
   3   1   8     1334.70     1332.87     23.06 o 
   4   1   8      194.76      198.81      5.73 o 
   5   1   8     2117.05     2095.17     69.84 o 
   6   1   8      441.38      431.92     21.21 o 
   7   1   8      908.20      867.37     37.82 o 
   8   1   8      177.12      163.29     10.96 o 
   9   1   8        0.79        2.83      2.83 o 
  10   1   8       91.59      103.56      9.19 o 
  -7   2   8       18.08       16.33      4.12 o 
  -6   2   8        6.01        7.98      2.94 o 
  -5   2   8       95.07       98.12      7.58 o 
  -4   2   8      404.35      402.13     34.64 o 
  -3   2   8      575.36      554.52     36.76 o 
  -2   2   8     2811.21     2719.20     61.54 o 
  -1   2   8     2637.78     2588.25     61.86 o 
   0   2   8     2012.15     1954.06     33.93 o 
   1   2   8      914.30      948.40     15.21 o 
   2   2   8     1721.41     1816.49     28.96 o 
   3   2   8      117.25      116.35      3.31 o 
   4   2   8       69.10       67.63      3.01 o 
   5   2   8      265.31      265.74     10.67 o 
   6   2   8     1002.52      998.86     42.41 o 
   7   2   8     1128.04     1141.30     47.72 o 
   8   2   8      328.13      347.09     18.38 o 
   9   2   8      170.16      154.46     10.96 o 
  10   2   8      486.21      485.64     24.39 o 
  -7   3   8      471.87      472.22     19.45 o 
  -6   3   8      283.81      276.05     16.61 o 
  -5   3   8      132.97      139.46     13.43 o 
  -4   3   8       18.77       20.38      4.64 o 
  -3   3   8       22.35       22.77      4.05 o 
  -2   3   8       19.49       22.25      2.69 o 
  -1   3   8       34.92       33.13      2.11 o 
   0   3   8      125.30      118.04      3.59 o 
   1   3   8      428.29      421.10      7.78 o 
   2   3   8     2221.89     2177.98     32.62 o 
   3   3   8     1644.73     1649.07     25.63 o 
   4   3   8     5628.07     5403.91     95.52 o 
   5   3   8     2179.14     2112.11     50.17 o 
   6   3   8      639.25      629.37     52.31 o 
   7   3   8      892.77      845.18     30.01 o 
   8   3   8      340.33      355.22     18.73 o 
   9   3   8      270.42      258.73     15.20 o 
  10   3   8        1.36       -1.77      2.83 o 
  -6   4   8        0.01       -1.06      3.18 o 
  -5   4   8        2.27       -0.57      2.80 o 
  -4   4   8      142.68      152.11      6.46 o 
  -3   4   8     1178.29     1155.79     30.92 o 
  -2   4   8     2467.85     2367.81     54.57 o 
  -1   4   8     2814.41     2789.96     54.42 o 
   0   4   8     1986.76     1941.36     30.56 o 
   1   4   8     2029.16     2152.08     33.66 o 
   2   4   8     1078.03     1108.96     17.04 o 
   3   4   8     1344.23     1352.73     23.32 o 
   4   4   8      909.80      913.94     19.67 o 
   5   4   8      253.02      249.19     12.40 o 
   6   4   8     1575.98     1548.05     50.57 o 
   7   4   8       27.69       20.14      3.64 o 
   8   4   8      286.51      269.75     12.73 o 
   9   4   8      759.62      819.66     36.41 o 
  10   4   8      491.35      532.30     26.16 o 
  -6   5   8       69.86       69.28      8.13 o 
  -5   5   8       32.72       31.81      6.01 o 
  -4   5   8      180.63      164.25     15.91 o 
  -3   5   8      312.08      291.02     12.35 o 
  -2   5   8      513.14      496.53     19.31 o 
  -1   5   8      839.16      858.08     18.08 o 
   0   5   8      561.98      600.93     11.06 o 
   1   5   8      187.88      194.28      4.55 o 
   2   5   8      821.08      878.90     15.86 o 
   3   5   8     1841.86     1809.58     32.28 o 
   4   5   8     1303.43     1303.99     27.14 o 
   5   5   8      516.61      510.94     14.67 o 
   6   5   8     2917.00     2799.74     87.60 o 
   7   5   8      203.22      213.72     11.05 o 
   8   5   8       61.57       63.12      5.94 o 
   9   5   8       93.36       87.29      7.32 o 
  10   5   8      248.12      289.12     16.97 o 
  -6   6   8      237.28      238.58     16.26 o 
  -5   6   8       83.67       59.38      8.13 o 
  -4   6   8       17.82       19.49      7.25 o 
  -3   6   8      371.98      354.05     14.22 o 
  -2   6   8      357.57      356.73     12.81 o 
  -1   6   8      492.24      494.20     15.88 o 
   0   6   8      770.48      799.09     19.52 o 
   1   6   8      599.00      581.63     11.64 o 
   2   6   8      636.27      635.99     11.53 o 
   3   6   8     1856.35     1765.83     31.83 o 
   4   6   8     3079.84     3088.02     60.79 o 
   5   6   8     2794.08     2740.03     65.17 o 
   6   6   8      220.35      213.63     10.72 o 
   7   6   8      170.53      172.91      9.79 o 
   8   6   8       49.65       42.31      5.14 o 
   9   6   8      117.08      111.61      8.23 o 
  10   6   8       57.86       63.27      7.42 o 
  -6   7   8       70.39       74.93      8.84 o 
  -5   7   8      269.79      271.45     17.32 o 
  -4   7   8      197.51      211.72     14.49 o 
  -3   7   8      343.82      324.39     15.49 o 
  -2   7   8      625.32      605.21     19.52 o 
  -1   7   8      441.08      431.90     13.01 o 
   0   7   8      480.27      473.93     11.45 o 
   1   7   8       12.49       14.05      1.74 o 
   2   7   8       59.34       56.30      2.68 o 
   3   7   8      411.41      372.58      8.79 o 
   4   7   8      193.42      184.44      5.80 o 
   5   7   8      130.52      136.40      8.92 o 
   6   7   8       32.76       31.84      6.72 o 
   7   7   8       83.59       78.77      8.48 o 
   8   7   8      717.58      743.39     27.92 o 
   9   7   8      214.54      231.59     12.31 o 
  -5   8   8        0.33        3.53      3.89 o 
  -4   8   8       21.21       24.03      5.66 o 
  -3   8   8       97.24      101.14      8.35 o 
  -2   8   8       92.38       79.58      7.17 o 
  -1   8   8        0.29       -0.82      1.84 o 
   0   8   8       60.55       68.84      3.66 o 
   1   8   8      778.74      816.44     16.60 o 
   2   8   8     1407.46     1356.86     30.41 o 
   3   8   8     1487.67     1534.09     26.41 o 
   4   8   8      780.46      778.45     17.04 o 
   5   8   8     1952.72     1964.84     54.98 o 
   6   8   8      899.19      857.99     30.98 o 
   7   8   8      124.81      112.99      7.97 o 
   8   8   8       17.69       16.81      4.12 o 
   9   8   8       12.65        7.71      3.65 o 
  -5   9   8      222.74      254.49     17.67 o 
  -4   9   8      437.34      429.09     24.03 o 
  -3   9   8      448.45      465.09     20.73 o 
  -2   9   8      240.44      246.04     14.67 o 
  -1   9   8      181.23      180.06     10.60 o 
   0   9   8      194.86      176.10      8.35 o 
   1   9   8       60.19       48.39      3.33 o 
   2   9   8       22.76       30.34      3.16 o 
   3   9   8      506.81      498.12     15.09 o 
   4   9   8      285.17      283.41      7.32 o 
   5   9   8       26.01       24.06      2.48 o 
   6   9   8       35.38       36.39      4.87 o 
   7   9   8      183.35      187.13     14.31 o 
   8   9   8       73.32       84.14      7.44 o 
   9   9   8      353.06      369.10     17.18 o 
  -4  10   8      159.63      155.20     14.14 o 
  -3  10   8      391.15      351.27     17.58 o 
  -2  10   8      113.32      106.10      8.94 o 
  -1  10   8       32.70       37.01      6.97 o 
   0  10   8       94.97      122.70      5.56 o 
   1  10   8      433.98      452.02     14.81 o 
   2  10   8      393.44      416.41     14.59 o 
   3  10   8      351.08      342.71     11.87 o 
   4  10   8      791.92      775.73     18.31 o 
   5  10   8      160.30      169.05      8.81 o 
   6  10   8      246.03      270.23     27.22 o 
   7  10   8      362.66      359.32     16.73 o 
   8  10   8      398.84      391.24     18.03 o 
  -3  11   8       15.18       21.40      5.37 o 
  -2  11   8        0.47        4.22      3.85 o 
  -1  11   8      145.00      154.80      9.10 o 
   0  11   8       32.77       43.12      3.78 o 
   1  11   8      503.20      478.37     16.58 o 
   2  11   8     1318.86     1333.57     35.34 o 
   3  11   8      938.53      951.20     26.29 o 
   4  11   8      377.45      402.18     15.41 o 
   5  11   8      147.11      148.98      6.35 o 
   6  11   8       11.16        5.03      4.24 o 
   7  11   8       71.70       62.68      6.90 o 
   8  11   8       24.66       31.46      5.56 o 
  -2  12   8      283.46      322.30     17.29 o 
  -1  12   8       26.89       23.60      7.73 o 
   0  12   8       85.20       86.42      5.97 o 
   1  12   8       16.26       12.01      3.85 o 
   2  12   8       20.72       25.10      4.75 o 
   3  12   8       12.27       11.09      3.60 o 
   4  12   8        0.23        0.73      2.80 o 
   5  12   8        3.06       -1.71      2.51 o 
   6  12   8       40.15       39.24      4.82 o 
   7  12   8      291.01      279.59     15.09 o 
   0  13   8      114.29      130.20     18.38 o 
   1  13   8      359.20      420.58     33.07 o 
   2  13   8      238.16      226.98     12.23 o 
   3  13   8      260.31      263.64     22.24 o 
   4  13   8      187.07      198.47     11.95 o 
   5  13   8       88.62       81.51      9.35 o 
   0  -8   9      395.94      449.59     27.22 o 
   1  -8   9      272.04      286.48     24.21 o 
   2  -8   9       56.73       48.72      6.03 o 
  -2  -7   9       42.98       43.47      7.78 o 
  -1  -7   9       13.00       13.18      3.39 o 
   0  -7   9       35.81       38.96      5.83 o 
   1  -7   9       34.49       45.44      5.68 o 
   2  -7   9        2.05        1.84      3.12 o 
   3  -7   9      147.81      178.49     10.10 o 
   4  -7   9      465.87      441.46     29.69 o 
  -4  -6   9        0.40       -0.18      3.50 o 
  -3  -6   9      145.90      131.10     17.50 o 
  -2  -6   9      280.01      273.93     18.73 o 
  -1  -6   9      572.50      592.98     18.92 o 
   0  -6   9      532.56      530.88     17.80 o 
   1  -6   9      395.55      390.93     14.49 o 
   2  -6   9      273.93      292.96     11.97 o 
   3  -6   9      150.61      142.04     11.40 o 
   4  -6   9      118.84      104.28      7.07 o 
   5  -6   9      115.68       91.24      8.15 o 
  -4  -5   9      189.58      195.22     34.64 o 
  -3  -5   9      467.15      462.32     27.22 o 
  -2  -5   9      246.39      265.86     11.68 o 
  -1  -5   9      313.09      308.18     11.41 o 
   0  -5   9      243.76      239.13      8.79 o 
   1  -5   9      186.40      170.18     10.87 o 
   2  -5   9       10.94        8.13      2.86 o 
   3  -5   9      104.22      109.70      7.38 o 
   4  -5   9      155.05      162.43      8.21 o 
   5  -5   9      280.54      273.49     13.48 o 
   6  -5   9       88.32       99.32     10.25 o 
  -5  -4   9       24.48       22.18      6.36 o 
  -4  -4   9       20.39       16.72      4.33 o 
  -3  -4   9       56.37       53.48      5.11 o 
  -2  -4   9       17.01       19.14      2.84 o 
  -1  -4   9        3.49        3.77      1.48 o 
   0  -4   9      132.50      124.56      5.86 o 
   1  -4   9      879.46      833.68     21.67 o 
   2  -4   9      631.90      618.90     19.51 o 
   3  -4   9     1100.19     1123.19     26.48 o 
   4  -4   9      636.61      646.49     19.62 o 
   5  -4   9      917.65      904.56     30.84 o 
   6  -4   9      424.05      428.03     23.68 o 
   7  -4   9      118.20      131.13     11.66 o 
  -5  -3   9       47.86       45.70      5.98 o 
  -4  -3   9      585.04      627.22     45.24 o 
  -3  -3   9      677.28      682.67     20.94 o 
  -2  -3   9     1187.40     1209.67     32.33 o 
  -1  -3   9     1134.00     1118.89     21.65 o 
   0  -3   9      582.52      581.25     12.17 o 
   1  -3   9        4.90        5.31      1.88 o 
   2  -3   9       17.30       20.34      3.12 o 
   3  -3   9       31.65       38.98      3.27 o 
   4  -3   9       73.69       70.56      4.98 o 
   5  -3   9        0.06       -1.52      2.11 o 
   6  -3   9       41.64       59.38      7.42 o 
   7  -3   9       62.22       64.33      8.13 o 
   8  -3   9       97.43       69.98      8.48 o 
  -6  -2   9       77.98       79.88      9.54 o 
  -5  -2   9       39.45       38.93      5.52 o 
  -4  -2   9       27.95       35.81      4.45 o 
  -3  -2   9      182.42      177.00     17.14 o 
  -2  -2   9      135.00      141.76      5.44 o 
  -1  -2   9       33.73       34.51      2.28 o 
   0  -2   9       20.45       18.00      1.87 o 
   1  -2   9       66.89       65.47      5.31 o 
   2  -2   9     2026.14     1902.55     37.94 o 
   3  -2   9     1817.20     1807.49     50.28 o 
   4  -2   9     2030.24     1958.93     59.03 o 
   5  -2   9     1683.50     1601.00     48.64 o 
   6  -2   9      467.25      451.71     23.68 o 
   7  -2   9      226.01      224.80     14.84 o 
   8  -2   9      212.10      205.36     14.49 o 
  -6  -1   9        0.19        1.24      3.00 o 
  -5  -1   9      166.81      159.49      8.45 o 
  -4  -1   9      375.03      386.24     25.80 o 
  -3  -1   9      749.85      752.67     28.19 o 
  -2  -1   9      752.60      719.40     16.32 o 
  -1  -1   9      942.55      938.71     22.60 o 
   0  -1   9      653.35      641.88     13.98 o 
   1  -1   9      920.87      908.80     18.73 o 
   2  -1   9      965.57     1009.00     22.63 o 
   3  -1   9     1257.36     1249.10     28.36 o 
   4  -1   9     1034.81     1003.33     23.19 o 
   5  -1   9      376.07      358.40     19.44 o 
   6  -1   9      121.39      100.73      9.19 o 
   7  -1   9       61.86       84.48      8.84 o 
   8  -1   9      215.96      223.03     14.84 o 
   9  -1   9      192.77      172.84     13.08 o 
  -6   0   9      174.73      155.95     10.01 o 
  -5   0   9      380.62      400.49     14.57 o 
  -4   0   9      637.50      633.39     19.80 o 
  -3   0   9      861.65      856.08     24.55 o 
  -2   0   9     1510.64     1523.48     39.74 o 
  -1   0   9     1128.44     1121.52     22.13 o 
   0   0   9       73.68       76.94      3.56 o 
   1   0   9      105.51       89.24      3.77 o 
   2   0   9      575.54      610.68     13.87 o 
   3   0   9      542.71      538.50     12.51 o 
   4   0   9     1831.79     1694.19     36.77 o 
   5   0   9       96.23      132.19      9.90 o 
   6   0   9      883.54      805.16     36.41 o 
   7   0   9      702.29      617.48     29.69 o 
   8   0   9      886.31      850.05     38.53 o 
   9   0   9      717.31      691.00     32.52 o 
  -6   1   9        4.56        1.31      5.83 o 
  -5   1   9        0.53        0.24      2.36 o 
  -4   1   9        1.82        4.01      3.31 o 
  -3   1   9       11.82       16.12      2.98 o 
  -2   1   9      480.32      465.30     15.04 o 
  -1   1   9      332.40      313.43      7.76 o 
   0   1   9      441.23      408.48      9.65 o 
   1   1   9     1941.22     1879.35     36.97 o 
   2   1   9      948.35      934.81     18.81 o 
   3   1   9     2537.17     2529.50     55.80 o 
   4   1   9     2931.30     2932.57     82.76 o 
   5   1   9     1762.02     1638.25     66.45 o 
   6   1   9      236.92      237.52     14.14 o 
   7   1   9       35.54       36.05      5.66 o 
   8   1   9       21.23       20.85      4.95 o 
   9   1   9        3.91        6.72      3.89 o 
  -6   2   9      192.64      189.45     16.97 o 
  -5   2   9      505.24      519.00     21.06 o 
  -4   2   9      890.23      946.50     32.49 o 
  -3   2   9      998.33      984.29     27.22 o 
  -2   2   9     1061.06     1036.14     28.31 o 
  -1   2   9      449.27      458.65     13.55 o 
   0   2   9     1301.54     1312.58     28.58 o 
   1   2   9      481.69      503.57     10.52 o 
   2   2   9     1877.72     1799.02     30.11 o 
   3   2   9       24.95       22.02      1.92 o 
   4   2   9       10.98        8.55      1.67 o 
   5   2   9      468.57      440.80     14.29 o 
   6   2   9      337.09      347.09     18.73 o 
   7   2   9      434.04      481.40     24.03 o 
   8   2   9     1088.79     1052.23     45.60 o 
   9   2   9      726.52      706.90     33.22 o 
  -6   3   9       27.30       28.03      4.92 o 
  -5   3   9      123.08      128.99     10.96 o 
  -4   3   9      293.04      293.04     13.84 o 
  -3   3   9      185.27      175.12      7.78 o 
  -2   3   9       86.77       84.11      5.20 o 
  -1   3   9      154.93      138.13      4.33 o 
   0   3   9     1030.94      969.89     18.31 o 
   1   3   9      369.66      364.83      8.26 o 
   2   3   9     3081.07     3095.05     51.64 o 
   3   3   9     1727.58     1796.48     33.04 o 
   4   3   9       20.02       15.12      1.90 o 
   5   3   9      426.08      447.43     14.35 o 
   6   3   9      743.29      692.53     25.82 o 
   7   3   9     1063.60     1013.70     44.18 o 
   8   3   9      247.08      239.64     14.84 o 
   9   3   9      287.86      271.80     16.26 o 
  10   3   9      204.43      202.53     13.78 o 
  -6   4   9       71.12       78.11      9.54 o 
  -5   4   9      201.80      212.03     12.28 o 
  -4   4   9      308.02      316.50     17.14 o 
  -3   4   9      442.84      436.96     26.76 o 
  -2   4   9       42.87       43.47      4.04 o 
  -1   4   9      541.79      547.43     15.35 o 
   0   4   9     1700.56     1697.87     29.56 o 
   1   4   9     2506.04     2423.05     42.16 o 
   2   4   9     1242.65     1245.48     20.76 o 
   3   4   9      845.92      881.69     21.29 o 
   4   4   9     2032.28     2012.85     46.39 o 
   5   4   9       66.83       64.40      4.40 o 
   6   4   9      319.59      301.02     13.60 o 
   7   4   9      931.22      927.78     32.82 o 
   8   4   9      552.16      558.81     26.86 o 
   9   4   9      259.71      290.54     16.97 o 
  10   4   9       60.33       56.20      7.42 o 
  -6   5   9       88.67       88.36      9.54 o 
  -5   5   9      283.69      290.18     18.03 o 
  -4   5   9      339.12      377.49     21.21 o 
  -3   5   9      350.58      340.89     15.20 o 
  -2   5   9       68.55       60.79      4.68 o 
  -1   5   9       10.72        8.90      1.88 o 
   0   5   9      335.82      334.31      7.82 o 
   1   5   9      503.76      540.52     11.38 o 
   2   5   9       62.89       77.35      3.51 o 
   3   5   9        2.67        3.73      1.42 o 
   4   5   9     1670.07     1658.54     35.96 o 
   5   5   9      407.79      411.30     15.33 o 
   6   5   9      649.44      676.23     25.15 o 
   7   5   9      889.94      899.20     32.49 o 
   8   5   9      879.17      833.33     38.00 o 
   9   5   9      564.35      578.60     28.28 o 
  10   5   9       90.16       74.22      8.48 o 
  -5   6   9        8.58       15.20      4.95 o 
  -4   6   9       26.63       31.46      6.01 o 
  -3   6   9       45.32       37.47      6.36 o 
  -2   6   9      334.97      329.85     14.19 o 
  -1   6   9      946.27      926.89     23.49 o 
   0   6   9      754.90      765.19     17.39 o 
   1   6   9     3901.03     3780.06     73.01 o 
   2   6   9     2964.08     2829.65     51.53 o 
   3   6   9     1819.72     1845.08     36.18 o 
   4   6   9        5.43        6.23      1.73 o 
   5   6   9      218.60      235.39      9.14 o 
   6   6   9       84.26       91.43      7.00 o 
   7   6   9       39.02       35.12      4.97 o 
   8   6   9       50.31       33.07      4.82 o 
   9   6   9       27.12       30.07      7.07 o 
  -5   7   9      131.58      132.90     12.37 o 
  -4   7   9      112.65      103.56     10.60 o 
  -3   7   9       88.16       82.35      9.19 o 
  -2   7   9       84.82       81.30     12.55 o 
  -1   7   9      308.40      299.27     10.29 o 
   0   7   9      369.31      346.94      9.22 o 
   1   7   9       37.60       47.06      2.86 o 
   2   7   9        8.31       11.21      1.88 o 
   3   7   9       81.52       76.98      3.57 o 
   4   7   9        1.11        2.19      1.47 o 
   5   7   9      478.10      487.15     15.66 o 
   6   7   9     1608.78     1523.18     50.45 o 
   7   7   9     1045.02     1083.18     41.18 o 
   8   7   9      720.76      779.31     30.04 o 
   9   7   9      286.80      300.04     14.76 o 
  -5   8   9      175.68      204.65     15.55 o 
  -4   8   9       55.58       54.43      8.13 o 
  -3   8   9        1.58       -2.83      3.18 o 
  -2   8   9      141.04      149.89     10.00 o 
  -1   8   9      411.39      431.29     13.38 o 
   0   8   9     1371.41     1340.48     29.08 o 
   1   8   9      413.22      428.62     11.92 o 
   2   8   9      469.00      475.43     12.96 o 
   3   8   9     1351.12     1273.40     26.06 o 
   4   8   9     1072.88     1056.31     22.36 o 
   5   8   9      970.45      947.77     23.08 o 
   6   8   9      208.54      208.89     11.23 o 
   7   8   9      721.46      705.69     60.26 o 
   8   8   9      157.29      190.36     11.29 o 
   9   8   9      115.16      114.13      8.77 o 
  -4   9   9       21.42       37.82      7.42 o 
  -3   9   9       12.20       16.61      5.30 o 
  -2   9   9      578.05      586.93     24.38 o 
  -1   9   9      594.84      590.56     19.96 o 
   0   9   9      646.20      652.07     17.78 o 
   1   9   9      833.81      800.82     19.29 o 
   2   9   9      655.20      615.84     16.21 o 
   3   9   9        0.35       -0.15      1.77 o 
   4   9   9        4.33        4.69      1.83 o 
   5   9   9       68.99       66.91      4.04 o 
   6   9   9       43.21       45.44      5.46 o 
   7   9   9        6.27        8.56      3.59 o 
   8   9   9       95.20       85.89      9.19 o 
   9   9   9       61.37       66.39     18.03 o 
  -3  10   9        0.12       -3.53      3.53 o 
  -2  10   9       22.24       29.95      5.83 o 
  -1  10   9       20.98       22.08      4.25 o 
   0  10   9       25.78       17.34      2.93 o 
   1  10   9       36.96       38.89      4.28 o 
   2  10   9       21.78       23.93      5.20 o 
   3  10   9       55.32       67.40      5.00 o 
   4  10   9      847.19      824.25     22.75 o 
   5  10   9      602.31      601.81     14.52 o 
   6  10   9      895.38      890.54     33.15 o 
   7  10   9      681.90      688.22     27.13 o 
   8  10   9      220.33      238.43     13.00 o 
  -2  11   9      153.80      185.14     12.47 o 
  -1  11   9      246.82      235.75     13.91 o 
   0  11   9      677.53      677.38     22.62 o 
   1  11   9      406.13      401.55     31.75 o 
   2  11   9      130.53      140.79      7.75 o 
   3  11   9       12.91       11.98      3.05 o 
   4  11   9        9.03        5.86      2.98 o 
   5  11   9        8.93        8.90      2.94 o 
   6  11   9      105.67      101.72      6.71 o 
   7  11   9       16.06       16.70      4.55 o 
  -1  12   9       93.70       94.73     17.32 o 
   0  12   9       58.23       52.73      9.00 o 
   1  12   9       27.61       29.44      4.84 o 
   2  12   9        0.76        2.25      3.11 o 
   3  12   9      109.93      106.76      7.82 o 
   4  12   9       69.28       61.02      9.61 o 
   5  12   9      199.28      199.04      9.68 o 
   6  12   9      310.89      298.50     16.86 o 
   0  13   9       10.00       14.29      6.71 o 
   1  13   9       10.00        9.35      3.78 o 
   2  13   9       42.63       57.55      6.61 o 
   3  13   9      198.03      210.17     11.49 o 
   4  13   9      182.89      219.23     11.57 o 
   5  13   9      268.31      230.71     17.32 o 
   0  -7  10        4.86        5.24      3.47 o 
   1  -7  10      116.69      135.71      9.24 o 
   2  -7  10      353.82      364.03     17.22 o 
  -2  -6  10      112.81      103.21     11.31 o 
  -1  -6  10      182.12      218.26     23.68 o 
   0  -6  10      216.46      212.04     11.35 o 
   1  -6  10      419.86      447.14     18.99 o 
   2  -6  10      462.81      471.34     25.10 o 
   3  -6  10      333.24      358.65     16.35 o 
   4  -6  10       58.44       52.31      9.90 o 
  -3  -5  10       55.97       49.72      7.95 o 
  -2  -5  10       76.48       88.72     10.25 o 
  -1  -5  10      168.42      171.63      8.09 o 
   0  -5  10       20.12       17.85      3.38 o 
   1  -5  10        2.91        4.34      2.40 o 
   2  -5  10       12.48       10.70      3.18 o 
   3  -5  10        5.31       11.05      2.99 o 
   4  -5  10       28.67       25.80      5.37 o 
   5  -5  10      215.67      238.93     17.32 o 
   6  -5  10      442.87      484.58     27.22 o 
  -4  -4  10       36.73       37.55      7.60 o 
  -3  -4  10       50.65       45.16     11.66 o 
  -2  -4  10       89.52       87.97      5.38 o 
  -1  -4  10      605.58      565.60     18.43 o 
   0  -4  10      942.71      935.70     24.08 o 
   1  -4  10     1069.53     1085.47     31.02 o 
   2  -4  10      743.26      700.35     22.10 o 
   3  -4  10      627.48      695.26     21.67 o 
   4  -4  10      569.65      625.48     19.71 o 
   5  -4  10      200.95      194.75     14.84 o 
   6  -4  10       31.12       28.63      6.72 o 
  -4  -3  10      245.07      249.18     18.03 o 
  -3  -3  10      233.42      265.44     14.08 o 
  -2  -3  10      252.00      250.15      9.05 o 
  -1  -3  10      106.30       95.67      4.40 o 
   0  -3  10      877.06      893.29     36.02 o 
   1  -3  10      387.71      410.05     12.55 o 
   2  -3  10      915.76      864.01     25.51 o 
   3  -3  10      172.64      164.94     14.13 o 
   4  -3  10        0.01        3.08      1.77 o 
   5  -3  10      124.00      109.22     10.96 o 
   6  -3  10      176.17      179.55     13.78 o 
   7  -3  10      405.33      419.90     24.03 o 
  -5  -2  10      271.90      286.30     19.44 o 
  -4  -2  10      198.87      216.85     19.26 o 
  -3  -2  10       63.86       58.98      5.51 o 
  -2  -2  10        8.01        4.44      2.25 o 
  -1  -2  10       66.35       60.52      3.17 o 
   0  -2  10      535.47      521.65     11.73 o 
   1  -2  10      390.34      389.26     11.84 o 
   2  -2  10      352.46      346.99     12.37 o 
   3  -2  10      638.91      576.04     15.39 o 
   4  -2  10      480.19      492.94     13.51 o 
   5  -2  10      735.11      731.29     34.99 o 
   6  -2  10      955.01     1004.16     45.60 o 
   7  -2  10      547.63      557.04     28.98 o 
   8  -2  10      483.55      477.16     26.16 o 
  -5  -1  10       37.03       32.68      5.73 o 
  -4  -1  10        5.42        4.02      3.88 o 
  -3  -1  10       82.62       76.55      7.20 o 
  -2  -1  10      286.55      288.48     11.20 o 
  -1  -1  10      859.64      860.84     20.15 o 
   0  -1  10     1215.96     1200.87     25.40 o 
   1  -1  10     2162.10     2071.56     47.09 o 
   2  -1  10     1307.16     1307.77     36.17 o 
   3  -1  10      179.23      204.00      7.45 o 
   4  -1  10      215.58      207.01      7.25 o 
   5  -1  10        2.49        8.13      4.24 o 
   6  -1  10        0.16        4.95      3.89 o 
   7  -1  10        1.18        2.47      3.53 o 
   8  -1  10       10.08        5.66      4.24 o 
  -5   0  10      236.98      248.72     13.18 o 
  -4   0  10      530.26      519.66     17.70 o 
  -3   0  10      155.06      147.19      8.03 o 
  -2   0  10      210.58      213.52     11.57 o 
  -1   0  10       20.46       18.70      1.99 o 
   0   0  10       90.66       85.39      3.82 o 
   1   0  10        2.28        2.05      1.49 o 
   2   0  10       74.49       70.40      4.85 o 
   3   0  10       26.83       28.54      2.67 o 
   4   0  10     1014.67      925.73     25.22 o 
   5   0  10     1025.82     1017.84     33.52 o 
   6   0  10     1401.51     1360.79     57.61 o 
   7   0  10     1113.04     1008.75     44.89 o 
   8   0  10      363.48      354.51     20.15 o 
   9   0  10       77.47       85.89      9.19 o 
  -5   1  10       42.72       54.64      6.44 o 
  -4   1  10       66.01       61.63      5.65 o 
  -3   1  10      214.54      185.77     11.02 o 
  -2   1  10      154.22      159.65      8.11 o 
  -1   1  10     1143.85     1124.40     26.12 o 
   0   1  10       89.86       84.48      3.77 o 
   1   1  10      957.10      996.99     21.28 o 
   2   1  10     1182.57     1205.85     40.32 o 
   3   1  10     1746.23     1671.31     36.83 o 
   4   1  10      349.54      371.51     19.44 o 
   5   1  10      291.15      291.92     12.68 o 
   6   1  10      584.47      535.48     26.86 o 
   7   1  10      276.82      296.90     17.67 o 
   8   1  10       23.22       24.39      5.66 o 
   9   1  10        0.30        3.18      3.53 o 
  -5   2  10       68.48       71.04     10.96 o 
  -4   2  10      141.39      164.71     16.97 o 
  -3   2  10      713.47      754.07     27.27 o 
  -2   2  10      561.42      577.13     18.12 o 
  -1   2  10      643.00      659.23     14.87 o 
   0   2  10     2846.87     2735.69     64.92 o 
   1   2  10      210.76      216.97      6.37 o 
   2   2  10      337.24      325.05      8.96 o 
   3   2  10      595.72      568.71     16.33 o 
   4   2  10      436.31      434.22     12.75 o 
   5   2  10      824.17      830.89     30.93 o 
   6   2  10      859.34      820.36     37.47 o 
   7   2  10      467.51      444.64     23.68 o 
   8   2  10      445.42      443.94     23.68 o 
   9   2  10      204.44      192.28     14.14 o 
  -5   3  10       54.83       71.40      8.84 o 
  -4   3  10       43.75       35.73     17.32 o 
  -3   3  10       13.20       12.17      3.98 o 
  -2   3  10      323.98      301.77     25.45 o 
  -1   3  10        0.94       -1.65      1.65 o 
   0   3  10      882.43      870.93     18.05 o 
   1   3  10      373.89      395.59      8.97 o 
   2   3  10       16.09       17.88      2.18 o 
   3   3  10     1397.90     1391.70     29.34 o 
   4   3  10     1474.10     1439.76     33.63 o 
   5   3  10     4054.92     3906.07     99.20 o 
   6   3  10     1270.04     1238.35     42.31 o 
   7   3  10      718.09      722.46     33.93 o 
   8   3  10      207.86      218.43     14.84 o 
   9   3  10       30.19       31.46      6.36 o 
  -5   4  10       65.29       77.05      9.54 o 
  -4   4  10      148.11      134.50     12.19 o 
  -3   4  10      453.17      466.13     19.51 o 
  -2   4  10     2257.73     2221.98     67.10 o 
  -1   4  10     2238.78     2245.89     49.44 o 
   0   4  10      741.35      754.02     14.58 o 
   1   4  10      400.16      402.79      9.77 o 
   2   4  10     1528.52     1558.21     33.08 o 
   3   4  10        0.84        1.28      1.47 o 
   4   4  10       25.58       28.09      2.58 o 
   5   4  10        0.09       -0.09      1.86 o 
   6   4  10       81.47       95.67      7.19 o 
   7   4  10      119.84      116.90      8.11 o 
   8   4  10      142.61      129.72     10.60 o 
   9   4  10      308.58      330.48     19.09 o 
  -5   5  10       72.76       77.05      9.54 o 
  -4   5  10      169.49      154.46     12.72 o 
  -3   5  10        4.60        4.35      3.22 o 
  -2   5  10       53.80       55.17      8.84 o 
  -1   5  10      356.09      335.34     10.58 o 
   0   5  10      264.62      258.43      6.71 o 
   1   5  10       15.23       16.51      1.90 o 
   2   5  10     1373.29     1397.53     34.48 o 
   3   5  10      487.72      475.04     11.64 o 
   4   5  10     2573.60     2481.04     52.70 o 
   5   5  10     1177.66     1158.98     55.32 o 
   6   5  10      933.17      928.26     36.41 o 
   7   5  10      770.30      730.54     27.77 o 
   8   5  10      279.33      306.77     24.21 o 
   9   5  10      193.34      172.48     13.08 o 
  -5   6  10       20.59       17.67      5.66 o 
  -4   6  10      129.22      119.82     11.31 o 
  -3   6  10      307.06      339.31     20.15 o 
  -2   6  10      206.58      191.57     13.78 o 
  -1   6  10     1275.03     1256.67     41.36 o 
   0   6  10      917.37      866.55     21.22 o 
   1   6  10      664.79      646.14     14.75 o 
   2   6  10      100.22      101.08      5.35 o 
   3   6  10      633.54      641.15     14.64 o 
   4   6  10     1729.29     1706.23     37.27 o 
   5   6  10      384.28      362.24     17.61 o 
   6   6  10      434.17      420.74     18.04 o 
   7   6  10       16.28       12.37      8.48 o 
   8   6  10       43.95       38.23     14.84 o 
   9   6  10      182.08      190.32     11.61 o 
  -4   7  10       93.70       92.96     10.60 o 
  -3   7  10      465.75      428.38     24.39 o 
  -2   7  10      900.98      815.41     38.88 o 
  -1   7  10       95.88      106.95      9.01 o 
   0   7  10       69.34       64.71      3.80 o 
   1   7  10      143.57      134.55      5.21 o 
   2   7  10        3.06        0.67      1.44 o 
   3   7  10      140.86      164.63      7.24 o 
   4   7  10      335.85      348.66     10.23 o 
   5   7  10      287.58      289.41      9.09 o 
   6   7  10      308.57      294.43     16.97 o 
   7   7  10       82.20       86.24      7.26 o 
   8   7  10      421.53      443.71     19.29 o 
   9   7  10      421.29      473.18     20.73 o 
  -4   8  10        0.12       -1.41      3.89 o 
  -3   8  10        3.21        2.83      3.89 o 
  -2   8  10       29.86       25.10      6.36 o 
  -1   8  10        0.68        2.21      2.71 o 
   0   8  10       85.45       87.81      4.55 o 
   1   8  10      572.03      549.13     16.53 o 
   2   8  10      920.65      934.16     22.53 o 
   3   8  10     1792.32     1746.86     37.83 o 
   4   8  10      555.60      572.71     15.81 o 
   5   8  10      410.78      427.11     12.36 o 
   6   8  10      225.29      228.86     12.29 o 
   7   8  10       32.14       28.23      5.66 o 
   8   8  10       10.45        6.72      5.83 o 
   9   8  10       13.72       17.32      7.25 o 
  -2   9  10      141.36      130.78     12.02 o 
  -1   9  10       64.60       64.84     13.96 o 
   0   9  10       70.95       61.80      4.69 o 
   1   9  10       14.29       13.36      2.99 o 
   2   9  10      107.14       98.77      5.87 o 
   3   9  10        3.30        2.97      2.09 o 
   4   9  10       79.84       76.96      4.37 o 
   5   9  10       24.41       23.02      2.87 o 
   6   9  10       12.70       13.24      4.05 o 
   7   9  10      235.87      221.31     12.75 o 
   8   9  10      326.21      342.49     20.50 o 
  -3  10  10       35.64       19.79      6.72 o 
  -2  10  10       99.81       96.14     10.96 o 
  -1  10  10       14.85       16.56      5.08 o 
   0  10  10       15.79       13.11      3.52 o 
   1  10  10      344.55      383.40     15.30 o 
   2  10  10      848.26      867.81     24.61 o 
   3  10  10      687.09      724.25     20.96 o 
   4  10  10      331.57      318.44     13.49 o 
   5  10  10      429.51      448.11     16.41 o 
   6  10  10      121.02      120.11      8.76 o 
   7  10  10      104.26      102.18      8.56 o 
   8  10  10      118.10      136.08     12.02 o 
  -2  11  10       74.22       85.94      9.07 o 
  -1  11  10      123.29      114.31     18.73 o 
   0  11  10      103.76       94.93     10.57 o 
   1  11  10      266.45      242.83     11.85 o 
   2  11  10      180.54      156.40     10.61 o 
   3  11  10      357.35      348.65     14.77 o 
   4  11  10      139.07      132.05      8.78 o 
   5  11  10       26.07       25.69      4.52 o 
   6  11  10        9.43       11.55      3.43 o 
   7  11  10      152.32      161.83     11.03 o 
   0  12  10       21.68       22.68      7.22 o 
   1  12  10       32.86       41.69      5.47 o 
   2  12  10       32.70       32.39      5.94 o 
   3  12  10        2.69       -0.84      3.08 o 
   4  12  10       33.16       30.43      5.92 o 
   5  12  10       71.32       85.57      7.59 o 
   6  12  10      176.07      203.97     13.60 o 
   2  13  10      472.52      458.20     19.13 o 
   3  13  10      235.05      253.72     13.06 o 
   4  13  10      125.99      122.39      9.14 o 
  -1  -5  11      179.73      166.35      9.17 o 
   0  -5  11       43.29       39.27      5.08 o 
   1  -5  11       20.85       21.58      4.50 o 
   2  -5  11        0.42       -2.62      2.62 o 
   3  -5  11      202.63      220.00     10.41 o 
   4  -5  11      300.58      341.08     24.74 o 
  -2  -4  11       86.76       71.40      9.54 o 
  -1  -4  11      285.25      286.14     12.74 o 
   0  -4  11       81.70       85.23      8.07 o 
   1  -4  11      167.67      170.87      8.61 o 
   2  -4  11      350.17      385.07     19.62 o 
   3  -4  11      494.74      541.06     34.14 o 
   4  -4  11      322.68      327.30     23.68 o 
   5  -4  11      468.90      492.36     27.92 o 
  -3  -3  11      317.31      300.79     21.21 o 
  -2  -3  11      626.48      738.71     38.17 o 
  -1  -3  11      322.18      353.79     14.74 o 
   0  -3  11      357.68      372.83     20.73 o 
   1  -3  11       79.64       62.96      4.66 o 
   2  -3  11        0.50        0.64      2.15 o 
   3  -3  11       14.96       12.88      3.19 o 
   4  -3  11        1.43        2.47      4.42 o 
   5  -3  11      103.31       96.14     10.96 o 
   6  -3  11        1.90       -1.77      3.89 o 
  -4  -2  11       18.15        7.20      4.42 o 
  -3  -2  11        1.74        1.69      3.22 o 
  -2  -2  11       29.93       28.82      4.54 o 
  -1  -2  11       12.30       13.78      2.12 o 
   0  -2  11       69.63       53.33      5.56 o 
   1  -2  11      442.39      412.47     12.79 o 
   2  -2  11      628.75      664.81     25.49 o 
   3  -2  11     1348.31     1386.50     38.15 o 
   4  -2  11      974.54      983.77     27.53 o 
   5  -2  11      657.68      673.52     34.99 o 
   6  -2  11      189.05      169.66     14.14 o 
   7  -2  11      133.56       94.73     10.96 o 
  -4  -1  11      110.17      110.72      9.00 o 
  -3  -1  11      347.39      358.91     16.49 o 
  -2  -1  11      837.39      863.67     25.62 o 
  -1  -1  11      776.15      746.46     16.87 o 
   0  -1  11      513.95      512.65     12.95 o 
   1  -1  11      178.74      176.88      7.13 o 
   2  -1  11      434.34      429.86     18.06 o 
   3  -1  11      319.25      299.46     18.10 o 
   4  -1  11      235.63      233.71     13.81 o 
   5  -1  11      185.47      171.01      9.91 o 
   6  -1  11        3.44       -1.06      3.53 o 
   7  -1  11      143.51      151.63     13.08 o 
  -4   0  11      382.92      429.44     27.57 o 
  -3   0  11      251.81      269.47     11.59 o 
  -2   0  11       10.04        4.88      2.68 o 
  -1   0  11        7.71       11.42      1.95 o 
   0   0  11        8.79        6.64      1.87 o 
   1   0  11       17.43       14.04      2.57 o 
   2   0  11     1171.11     1112.19     31.67 o 
   3   0  11      675.72      652.92     20.04 o 
   4   0  11      866.83      935.88     26.04 o 
   5   0  11      540.40      552.30     21.74 o 
   6   0  11      530.52      499.07     26.16 o 
   7   0  11      188.22      187.68     14.14 o 
   8   0  11      313.24      321.29     19.79 o 
  -4   1  11       50.74       53.98      6.62 o 
  -3   1  11      114.12      115.22      9.17 o 
  -2   1  11      102.37      108.14      8.65 o 
  -1   1  11      328.22      335.45     17.33 o 
   0   1  11     1128.96     1104.65     23.63 o 
   1   1  11     1967.05     1896.30     43.61 o 
   2   1  11     1799.93     1819.95     41.97 o 
   3   1  11     1485.64     1477.76     58.85 o 
   4   1  11     1327.82     1311.68     34.82 o 
   5   1  11      730.65      726.34     38.17 o 
   6   1  11      118.58      112.04     10.60 o 
   7   1  11        1.00        5.66      4.24 o 
   8   1  11       39.24       42.41      7.42 o 
  -3   2  11      231.04      263.68     21.21 o 
  -2   2  11     1379.94     1363.62     66.45 o 
  -1   2  11      142.39      152.30      9.46 o 
   0   2  11       55.52       49.64      3.26 o 
   1   2  11       43.14       37.44      3.30 o 
   2   2  11        0.26       -0.16      1.69 o 
   3   2  11       13.79       14.70      4.77 o 
   4   2  11       81.34       74.24      5.91 o 
   5   2  11       74.01       64.78      5.75 o 
   6   2  11      419.88      417.43     22.97 o 
   7   2  11      566.07      549.26     28.28 o 
   8   2  11      653.03      636.21     31.81 o 
  -4   3  11      137.19      165.77     14.49 o 
  -3   3  11      198.02      190.14     16.61 o 
  -2   3  11       87.22       80.23      9.54 o 
  -1   3  11       35.34       42.07      4.22 o 
   0   3  11       65.17       60.23      2.99 o 
   1   3  11     1629.37     1598.10     35.81 o 
   2   3  11     1136.43     1126.06     25.04 o 
   3   3  11     1837.38     1910.01     52.85 o 
   4   3  11     1553.16     1503.88     35.36 o 
   5   3  11      545.81      554.19     17.88 o 
   6   3  11      311.20      266.15     16.97 o 
   7   3  11      282.17      257.67     16.97 o 
   8   3  11      201.38      217.02     15.20 o 
   9   3  11       77.44       66.10      8.84 o 
  -4   4  11      360.57      357.34     22.27 o 
  -3   4  11      204.48      201.18     20.85 o 
  -2   4  11       69.30       61.77     17.32 o 
  -1   4  11       59.24       75.78      5.50 o 
   0   4  11      929.14      914.69     21.95 o 
   1   4  11      303.82      301.48      8.24 o 
   2   4  11      768.54      759.00     24.19 o 
   3   4  11      138.62      131.32      7.06 o 
   4   4  11      129.59      125.02      5.63 o 
   5   4  11      101.66      105.71      9.74 o 
   6   4  11      251.75      249.15     12.94 o 
   7   4  11      437.32      471.58     29.87 o 
   8   4  11      300.68      332.24     19.44 o 
   9   4  11      263.00      286.30     18.03 o 
  -4   5  11       57.30       70.34      9.19 o 
  -3   5  11      322.02      347.95     17.14 o 
  -2   5  11      202.65      197.20     11.62 o 
  -1   5  11       24.68       31.76      3.97 o 
   0   5  11      709.13      706.25     16.35 o 
   1   5  11      191.52      184.72      5.67 o 
   2   5  11      452.02      457.97     13.91 o 
   3   5  11      510.52      510.27     17.42 o 
   4   5  11      170.06      165.27      6.38 o 
   5   5  11      644.00      636.63     18.54 o 
   6   5  11      641.75      673.33     32.52 o 
   7   5  11      707.48      709.57     27.44 o 
   8   5  11      581.98      569.78     23.93 o 
   9   5  11      349.59      318.11     19.79 o 
  -4   6  11        0.62        1.77      4.59 o 
  -2   6  11      136.45      130.07     12.02 o 
  -1   6  11      474.03      473.76     33.05 o 
   0   6  11      407.85      390.97     17.28 o 
   1   6  11      703.10      742.55     20.43 o 
   2   6  11     1074.35     1107.50     28.83 o 
   3   6  11      802.83      815.21     25.39 o 
   4   6  11       51.18       50.42      3.66 o 
   5   6  11       14.48       17.89      2.57 o 
   6   6  11        0.09        0.00      2.54 o 
   7   6  11       19.18       24.00      4.90 o 
   8   6  11       70.13       58.15     11.66 o 
   9   6  11       86.06       98.33      8.82 o 
  -4   7  11      160.98      151.98     14.14 o 
  -3   7  11       18.85       14.84      6.01 o 
  -2   7  11        0.56        1.77      4.24 o 
  -1   7  11       58.66       42.77      7.42 o 
   0   7  11       92.37       83.23      6.63 o 
   1   7  11       70.59       67.35      4.62 o 
   2   7  11       23.26       27.55      3.29 o 
   3   7  11       62.93       57.31      4.88 o 
   4   7  11      317.86      301.17     12.91 o 
   5   7  11      634.31      620.27     16.98 o 
   6   7  11     1240.42     1165.68     50.90 o 
   7   7  11     1004.99     1027.36     37.32 o 
   8   7  11      656.60      700.88     27.92 o 
  -3   8  11        0.21        1.06      4.24 o 
  -2   8  11      278.35      284.88     19.09 o 
  -1   8  11      625.99      621.37     32.16 o 
   0   8  11      484.89      504.05     19.79 o 
   1   8  11     1245.98     1212.11     31.55 o 
   2   8  11      427.09      454.36     14.57 o 
   3   8  11      188.40      191.70      7.77 o 
   4   8  11      204.98      232.08     11.20 o 
   5   8  11      349.09      349.27     11.01 o 
   6   8  11      115.81      113.08      6.74 o 
   7   8  11      221.06      231.44     18.20 o 
   8   8  11      161.66      159.77     10.79 o 
  -2   9  11       75.61       77.41     10.25 o 
  -1   9  11      231.62      272.86     18.73 o 
   0   9  11      480.53      469.68     16.62 o 
   1   9  11      349.38      355.76     14.17 o 
   2   9  11      187.44      179.87      9.07 o 
   3   9  11       20.06       14.93      3.56 o 
   4   9  11       90.42       96.55      5.58 o 
   5   9  11      147.27      158.18      8.19 o 
   6   9  11      248.07      243.59     14.51 o 
   7   9  11      521.12      504.38     26.86 o 
   8   9  11      136.24      141.74     15.73 o 
  -2  10  11        9.01        2.83      4.59 o 
  -1  10  11        6.66       10.60      5.30 o 
   0  10  11      124.37      105.26     10.35 o 
   1  10  11       33.17       43.06      5.00 o 
   2  10  11       82.49       84.71      6.72 o 
   3  10  11      141.39      137.85      8.43 o 
   4  10  11      482.94      510.59     18.75 o 
   5  10  11      636.40      676.78     19.01 o 
   6  10  11      588.74      594.01     26.40 o 
   7  10  11      388.79      372.42     24.39 o 
  -1  11  11      247.72      259.79     26.51 o 
   0  11  11      307.61      334.79     19.98 o 
   1  11  11       94.31       85.00      6.98 o 
   2  11  11       31.49       23.50      4.41 o 
   3  11  11        4.94        4.12      3.39 o 
   4  11  11        3.99        6.79      3.90 o 
   5  11  11        0.99        3.31      2.69 o 
   6  11  11        2.64        3.49      3.15 o 
   1  12  11       63.38       63.04      6.39 o 
   2  12  11        1.03       -1.86      3.11 o 
   3  12  11      132.72      145.29      9.46 o 
   4  12  11      295.20      313.62     14.24 o 
   5  12  11      336.14      370.81     15.07 o 
   0  -4  12      374.96      420.44     32.87 o 
   1  -4  12      482.12      508.84     24.03 o 
   2  -4  12      495.15      563.05     33.22 o 
   3  -4  12      348.44      376.53     17.49 o 
   4  -4  12       32.59       19.09      7.07 o 
  -1  -3  12      156.73      153.75     14.14 o 
   0  -3  12      119.60      135.21      8.49 o 
   1  -3  12      155.43      165.32      8.61 o 
   2  -3  12      166.35      193.38     21.23 o 
   3  -3  12        0.02        0.16      2.48 o 
   4  -3  12       29.52       29.69      7.78 o 
   5  -3  12      127.16      126.18     14.14 o 
  -2  -2  12       37.83       28.32      5.52 o 
   0  -2  12      317.45      313.38     12.09 o 
   1  -2  12      502.13      541.85     18.18 o 
   2  -2  12      379.27      380.78     14.14 o 
   3  -2  12      188.64      203.59     16.61 o 
   4  -2  12      240.23      239.82     12.22 o 
   5  -2  12      357.78      371.83     25.10 o 
   6  -2  12      364.88      354.87     22.27 o 
  -3  -1  12      223.99      217.37     18.03 o 
  -2  -1  12      315.67      370.42     24.03 o 
  -1  -1  12      265.90      282.33     14.49 o 
   0  -1  12     1022.66     1027.28     37.11 o 
   1  -1  12      668.86      718.40     22.19 o 
   2  -1  12      586.16      566.20     23.33 o 
   3  -1  12      145.87      144.34     13.08 o 
   4  -1  12       36.40       38.49      5.00 o 
   5  -1  12      107.03      104.34      8.12 o 
   6  -1  12      150.73      177.79     14.14 o 
   7  -1  12       58.00       44.89      7.78 o 
  -3   0  12        0.51        0.81      3.12 o 
  -2   0  12       15.29       16.18      4.01 o 
  -1   0  12       21.93       16.97      3.78 o 
   0   0  12        9.30        6.98      2.44 o 
   1   0  12       34.22       28.18      3.37 o 
   2   0  12       31.88       43.28      4.25 o 
   3   0  12      142.50      121.42      8.60 o 
   4   0  12      399.99      398.04     18.38 o 
   5   0  12      515.03      537.25     31.10 o 
  -3   1  12      149.36      135.17     13.61 o 
  -2   1  12      559.94      581.08     36.05 o 
  -1   1  12     1131.62     1134.49     40.35 o 
   0   1  12      870.88      887.10     25.75 o 
   1   1  12      824.61      856.07     30.58 o 
   2   1  12      416.56      446.80     15.07 o 
   3   1  12      385.19      374.06     17.50 o 
   4   1  12      190.65      191.37     10.87 o 
   5   1  12       88.69       88.91     14.67 o 
   6   1  12       45.68       51.25      8.13 o 
   7   1  12        4.35       -3.18      3.18 o 
  -3   2  12       35.19       38.53      7.78 o 
  -2   2  12       27.86       24.68      9.37 o 
  -1   2  12      149.95      146.77     10.10 o 
   0   2  12       57.04       52.99      3.89 o 
   1   2  12      180.01      171.17      7.03 o 
   2   2  12        1.37        0.07      1.99 o 
   3   2  12      155.82      153.40     12.37 o 
   4   2  12      457.50      436.39     18.47 o 
   5   2  12      642.79      643.34     23.90 o 
   6   2  12      476.26      453.13     25.10 o 
   7   2  12      399.67      348.86     21.21 o 
   8   2  12      157.76      125.48     12.37 o 
  -3   3  12       97.52       78.82     10.60 o 
  -2   3  12       46.65       56.20      8.84 o 
  -1   3  12      492.13      483.70     16.42 o 
   0   3  12      239.83      243.53     11.98 o 
   1   3  12      439.39      429.87     12.95 o 
   2   3  12      581.23      570.44     24.09 o 
   3   3  12      937.47      937.26     33.58 o 
   4   3  12      878.99      820.03     25.71 o 
   5   3  12      973.10      975.74     32.89 o 
   6   3  12      564.92      561.64     28.98 o 
   7   3  12      288.53      254.49     16.97 o 
   8   3  12        2.47       -1.41      3.18 o 
  -3   4  12      236.44      222.67     17.32 o 
  -2   4  12      648.12      682.81     26.57 o 
  -1   4  12      604.26      637.17     20.29 o 
   0   4  12      706.30      715.76     22.25 o 
   1   4  12      123.88      117.84      6.62 o 
   2   4  12       19.31       25.88      3.77 o 
   3   4  12        9.56        7.65      2.70 o 
   4   4  12      100.96       78.08      5.74 o 
   5   4  12      181.24      179.91     13.57 o 
   6   4  12       46.65       47.10      5.94 o 
   7   4  12       65.09       69.98      8.84 o 
   8   4  12      263.55      255.90     17.32 o 
  -3   5  12       49.26       53.72      8.84 o 
  -2   5  12       79.43       64.94      7.29 o 
  -1   5  12        0.04       -0.44      3.06 o 
   0   5  12        3.90        3.46      1.93 o 
   1   5  12       67.60       63.98      4.01 o 
   2   5  12      682.78      674.96     21.63 o 
   3   5  12     1096.93     1075.79     37.93 o 
   4   5  12     1086.24     1092.50     32.91 o 
   5   5  12     1291.13     1300.55     34.45 o 
   6   5  12      791.78      820.47     31.20 o 
   7   5  12      426.38      450.31     20.18 o 
   8   5  12      175.91      185.56     14.49 o 
  -1   6  12      183.11      230.45     19.79 o 
   0   6  12      383.94      385.18     22.51 o 
   1   6  12      396.13      401.21     17.57 o 
   2   6  12      202.51      199.09      8.52 o 
   3   6  12      251.34      244.65     10.75 o 
   4   6  12      334.70      337.70     16.03 o 
   5   6  12      552.00      570.58     16.06 o 
   6   6  12       60.82       64.14      6.86 o 
   7   6  12       65.83       68.87      7.19 o 
   8   6  12      136.94      136.94     11.66 o 
  -3   7  12      107.57      124.77     13.08 o 
  -2   7  12      353.82      358.75     22.97 o 
  -1   7  12      350.85      312.10     20.85 o 
   0   7  12       19.37       18.71      2.94 o 
   1   7  12       47.32       42.17      4.90 o 
   2   7  12      124.70      120.99      6.80 o 
   3   7  12      346.22      343.86     13.64 o 
   4   7  12      978.86     1021.51     31.38 o 
   5   7  12      150.30      167.68      8.41 o 
   6   7  12      326.44      310.54     12.28 o 
   7   7  12       79.74       86.70      7.97 o 
   8   7  12       99.36      105.49      8.96 o 
  -2   8  12        4.61        9.90      6.01 o 
  -1   8  12       57.44       58.67      9.54 o 
   0   8  12       66.41       70.69     11.31 o 
   1   8  12      212.07      214.82     11.54 o 
   2   8  12      410.17      445.99     14.48 o 
   3   8  12      422.00      417.48     15.36 o 
   4   8  12      796.67      796.89     26.02 o 
   5   8  12      458.88      469.49     16.86 o 
   6   8  12      120.92      118.74      8.66 o 
   7   8  12       47.78       42.32      5.99 o 
  -1   9  12       64.71       79.53     10.60 o 
   0   9  12       18.59        8.48      6.72 o 
   1   9  12        0.41        1.21      2.57 o 
   2   9  12        0.04       -0.61      2.56 o 
   3   9  12        3.95        4.12      3.28 o 
   4   9  12       49.02       48.15      4.25 o 
   5   9  12      103.67       95.23      6.71 o 
   6   9  12       30.22       28.18      5.60 o 
   7   9  12       96.61       89.69      8.43 o 
   0  10  12      118.94      145.98     17.32 o 
   1  10  12      177.69      182.08      9.71 o 
   2  10  12      546.04      560.84     20.68 o 
   3  10  12      653.21      694.87     23.99 o 
   4  10  12      226.08      250.61     11.82 o 
   5  10  12      197.97      224.93      8.99 o 
   6  10  12      104.92       94.35     11.13 o 
   1  11  12       39.55       32.14      6.32 o 
   2  11  12       69.08       64.34      6.43 o 
   3  11  12      251.68      242.22     12.11 o 
   4  11  12      104.30      105.27      7.77 o 
   5  11  12       13.31       13.91      3.76 o 
   0  -2  13       55.47       51.92      5.29 o 
   1  -2  13       74.54       75.29      6.88 o 
   2  -2  13      236.81      211.36     16.26 o 
   3  -2  13      681.56      700.00     40.29 o 
   4  -2  13      601.97      680.04     36.41 o 
  -1  -1  13      281.51      296.19     21.21 o 
   0  -1  13      176.76      208.67     12.19 o 
   1  -1  13       55.63       47.74      4.88 o 
   2  -1  13       29.45       23.47      4.37 o 
   3  -1  13        4.60        4.98      3.57 o 
   4  -1  13        1.36        0.34      3.37 o 
   5  -1  13        0.29       -2.47      4.59 o 
  -2   0  13       36.78       43.76      6.48 o 
  -1   0  13        4.01        5.17      3.89 o 
   0   0  13       33.34       34.25      3.82 o 
   1   0  13      145.34      142.06      7.64 o 
   2   0  13      415.61      474.09     20.06 o 
   3   0  13      482.89      470.13     20.20 o 
   4   0  13      585.80      592.02     23.87 o 
   6   0  13      209.06      211.36     16.61 o 
  -1   1  13      199.89      190.09     12.38 o 
   0   1  13      297.59      302.44     11.53 o 
   1   1  13      521.41      534.77     31.81 o 
   2   1  13      614.82      686.15     26.55 o 
   3   1  13      647.80      710.84     27.44 o 
   4   1  13      203.88      190.91     23.15 o 
   5   1  13      138.25      118.41     12.37 o 
   6   1  13        8.05        8.48      5.30 o 
  -2   2  13       85.96       83.41     11.31 o 
  -1   2  13       54.55       50.99      5.43 o 
   0   2  13        0.94        1.40      1.68 o 
   1   2  13       10.13        8.43      4.06 o 
   2   2  13       59.96       53.38      6.01 o 
   3   2  13       41.07       32.42      7.78 o 
   4   2  13      133.17      124.13      8.70 o 
   5   2  13      164.90      166.83     14.49 o 
   6   2  13      332.31      303.62     20.15 o 
   7   2  13      280.56      237.87     17.67 o 
  -2   3  13        5.21       -0.71      4.59 o 
  -1   3  13      149.00      157.44      8.73 o 
   0   3  13      360.77      366.46     15.19 o 
   1   3  13      786.31      764.49     28.23 o 
   2   3  13     1307.96     1325.80     66.45 o 
   3   3  13      924.30      958.38     41.35 o 
   4   3  13      548.56      575.95     23.50 o 
   5   3  13      171.79      156.93     13.43 o 
   6   3  13      115.39      109.57     11.31 o 
   7   3  13       90.28       92.25     10.96 o 
  -2   4  13      108.90      116.64     13.43 o 
  -1   4  13       61.63       65.35      5.97 o 
   0   4  13      198.35      217.92     12.90 o 
   1   4  13      120.12      126.20      8.30 o 
   2   4  13      188.29      188.59      9.12 o 
   3   4  13       14.99       14.52      3.98 o 
   4   4  13        9.76        9.16      3.07 o 
   5   4  13       18.10       19.55      3.94 o 
   6   4  13      250.37      280.88     17.85 o 
   7   4  13      746.65      871.26     41.71 o 
  -2   5  13        1.23        1.06      4.95 o 
  -1   5  13       23.40       23.40      5.43 o 
   0   5  13      377.38      341.31     14.50 o 
   1   5  13      459.66      476.28     23.45 o 
   2   5  13      234.48      239.99     10.70 o 
   3   5  13      161.22      160.82      9.76 o 
   4   5  13      250.37      237.86     15.83 o 
   5   5  13      334.91      347.68     13.46 o 
   6   5  13      394.71      406.77     16.07 o 
   7   5  13      254.16      269.05     14.94 o 
   0   6  13      231.50      262.61     20.85 o 
   1   6  13      718.01      797.39     38.88 o 
   2   6  13      512.09      541.88     18.75 o 
   3   6  13      222.92      203.35     11.46 o 
   4   6  13      113.97      109.23      7.02 o 
   5   6  13      188.46      199.17     14.04 o 
   6   6  13      226.71      240.20     10.88 o 
   7   6  13      129.11      120.18      9.81 o 
  -1   7  13       17.68        6.72      5.66 o 
   0   7  13       11.71        3.89      5.30 o 
   1   7  13       36.80       36.97      5.03 o 
   2   7  13       67.54       72.38      8.56 o 
   3   7  13       44.51       48.54      5.09 o 
   4   7  13      151.73      149.49      9.33 o 
   5   7  13      255.52      247.72     20.92 o 
   6   7  13      473.16      498.92     22.92 o 
   7   7  13      665.51      705.39     28.40 o 
   0   8  13      430.65      508.97     33.58 o 
   1   8  13      293.54      292.46     14.42 o 
   2   8  13      229.19      247.18     12.99 o 
   3   8  13      433.36      447.21     14.17 o 
   4   8  13        3.36        1.94      2.68 o 
   5   8  13       79.81       72.11      5.99 o 
   6   8  13       32.74       33.99      6.19 o 
   7   8  13        0.43       -1.41      4.24 o 
   0   9  13      220.31      222.67     21.21 o 
   1   9  13       79.36       73.48      7.06 o 
   2   9  13       37.35       34.22      5.82 o 
   3   9  13        0.10       -1.78      2.84 o 
   4   9  13       89.52       75.71      5.25 o 
   5   9  13      352.47      364.70     14.83 o 
   6   9  13      437.13      469.03     28.28 o 
   1  10  13       50.38       64.07      6.85 o 
   2  10  13       71.39       68.25      6.47 o 
   3  10  13      209.48      233.84     11.69 o 
   4  10  13      323.16      358.68     18.60 o 
   5  10  13      248.23      241.00      9.67 o 
   1   0  14       53.70       50.84      5.60 o 
   2   0  14       98.25       84.70      7.64 o 
   3   0  14      145.47      152.19     10.32 o 
   4   0  14      367.57      341.98     16.61 o 
   0   1  14      402.72      436.51     28.63 o 
   1   1  14      352.91      406.47     22.97 o 
   2   1  14      124.09      114.40      9.37 o 
   3   1  14       93.13       69.63      9.19 o 
   4   1  14        2.65       -0.63      3.89 o 
   5   1  14       11.92        5.66      4.95 o 
   0   2  14       69.76       67.86     10.25 o 
   1   2  14       15.02       15.31      4.77 o 
   2   2  14        9.32        3.94      3.14 o 
   3   2  14      273.40      247.06     18.03 o 
   4   2  14      215.92      232.34     24.21 o 
   5   2  14      277.93      233.63     18.03 o 
   0   3  14      237.34      254.84     20.15 o 
   1   3  14      342.41      340.18     15.53 o 
   2   3  14      158.60      174.64     10.28 o 
   3   3  14      170.13      167.36     10.61 o 
   4   3  14      317.04      338.67     16.59 o 
   5   3  14      524.38      530.88     31.10 o 
   6   3  14       41.92       25.80      7.07 o 
   0   4  14      138.97      175.67     16.61 o 
   1   4  14        9.27        4.02      2.88 o 
   2   4  14       29.86       28.22      4.83 o 
   3   4  14       41.51       41.68      7.07 o 
   4   4  14      149.52      142.80     10.78 o 
   5   4  14      381.22      417.53     34.28 o 
   6   4  14       23.15       19.09      6.36 o 
   0   5  14       41.95       42.41      9.54 o 
   1   5  14       19.17       15.54      3.91 o 
   2   5  14      197.73      218.99     38.70 o 
   3   5  14      793.70      810.11     30.84 o 
   5   5  14      745.41      729.11     24.06 o 
   6   5  14      601.02      620.31     35.35 o 
   0   6  14      224.09      243.17     20.85 o 
   1   6  14       65.07       75.89      6.41 o 
   2   6  14       89.80       90.11      6.03 o 
   3   6  14        0.34        1.67      3.14 o 
   4   6  14        0.25       -0.39      3.31 o 
   5   6  14        9.43        3.12      3.14 o 
   6   6  14        0.46        7.05      5.13 o 
   0   7  14        2.57        7.42      6.36 o 
   1   7  14       11.64       10.12      3.64 o 
   2   7  14      315.04      312.64     15.37 o 
   3   7  14      190.31      205.00     15.55 o 
   4   7  14      457.61      501.34     21.84 o 
   5   7  14      492.67      580.28     21.31 o 
   6   7  14      308.02      338.66     17.75 o 
   1   8  14      125.93      115.23     10.25 o 
   2   8  14      107.00       97.13      8.17 o 
   3   8  14      333.49      332.62     16.57 o 
   4   8  14      263.79      275.34     12.68 o 
   5   8  14      148.10      136.14     10.51 o 
   3   9  14       51.76       53.14      6.60 o 
                                                 
